# Supplementary material for: Screening for functional transcriptional and splicing regulatory variants with GenIE
Source: Nucleic Acids Res. 2020 Nov 5;48(22):e131. doi: 10.1093/nar/gkaa960 (PMC7736817; doi:10.1093/nar/gkaa960)
Supplement: gkaa960_Supplemental_Files [file gkaa960_supplemental_files.zip]

Archive with 2 entries (2 files):
- GenIE supplement.pdf
- GenIE Supplementary Tables.xlsx
