# Supplementary material for: Screening for functional transcriptional and splicing regulatory variants with GenIE
Source: Nucleic Acids Res. 2020 Nov 5;48(22):e131. doi: 10.1093/nar/gkaa960 (PMC7736817; doi:10.1093/nar/gkaa960)
Supplement: gkaa960_Supplemental_Files [file gkaa960_supplemental_files.zip › GenIE Supplementary Tables.xlsx]

## Sheet: S1-CLU SNPs
Supplementary Table 1 - Targeted CLU SNPs
SNP number	chr	pos hg37	pos hg38	Eff allele	Other allele	rsid	freq	META P	META BETA	META SE	I2	HET P	INFO	mean prob	gcta max cond prob	paintor prob 2 causals	finemap prob 2 causals	Consequence	SYMBOL	Gene	GERP RS	iPSC ATAC peak
1	8	27456253	27598736	T	C	rs2279590	0.4196	2.93e-24	-0.1001	0.0099	0.776	0.035	1	0.005	0.00626	0.001	0.00647	non_coding_transcript_exon_variant	CLU	ENSG00000120885	1.11	0
2	8	27462481	27604964	A	G	rs7982	0.4043	2.52e-24	-0.1002	0.0098	0.776	0.035	1	0.031	0.0434	0.0065	0.0426	synonymous_variant	CLU	ENSG00000120885	-0.917	0
3	8	27464519	27607002	T	C	rs11136000	0.4052	3.43e-24	-0.0998	0.0098	0.763	0.04	1	0.022	0.0295	0.0047	0.0309	intron_variant	CLU	ENSG00000120885	-4.27	0
4	8	27464929	27607412	A	G	rs4236673	0.4057	1.3e-24	-0.1008	0.0098	0.748	0.046	0.999	0.058	0.082	0.0121	0.0798	intron_variant	CLU	ENSG00000120885	0.8	0
5	8	27465312	27607795	T	C	rs11787077	0.406	1.44e-24	-0.1006	0.0098	0.776	0.035	0.999	0.055	0.0742	0.0117	0.0776	intron_variant	CLU	ENSG00000120885	-2.22	0
6	8	27466157	27608640	T	C	rs1532276	0.4059	1.15e-24	-0.1011	0.0099	0.784	0.031	0.999	0.108	0.0967	0.1264	0.1	non_coding_transcript_exon_variant	CLU	ENSG00000120885	-0.854	1
7	8	27466181	27608664	T	C	rs1532277	0.405	1.04e-24	-0.1012	0.0099	0.762	0.04	0.999	0.11	0.103	0.1265	0.0996	non_coding_transcript_exon_variant	CLU	ENSG00000120885	1.55	1
8	8	27466315	27608798	T	C	rs1532278	0.4012	5.72e-25	-0.1019	0.0099	0.755	0.043	1	0.116	0.106	0.1347	0.106	non_coding_transcript_exon_variant	CLU	ENSG00000120885	3.04	1
9	8	27467686	27610169	T	C	rs9331896	0.5883	1.19e-24	0.1018	0.0099	0.771	0.037	0.99	0.046	0.0413	0.0547	0.0428	intron_variant	CLU	ENSG00000120885	-2.94	0
10	8	27467821	27610304	C	G	rs2070926	0.41	1.24e-24	-0.1018	0.0099	0.741	0.05	0.99	0.041	0.0386	0.048	0.0372	intron_variant	CLU	ENSG00000120885	0.709	0
11	8	27468503	27610986	A	C	rs867230	0.5868	7.71e-26	0.1051	0.01	0.812	0.021	0.981	0.41	0.378	0.4736	0.377	5_prime_UTR_variant	CLU	ENSG00000120885	0.359	0

## Sheet: S2-GenIE amplicon details
Supplementary Table 2 - GenIE amplicon details
name	chr	chr start	chr end	chr SNP site	chr cut site	sequence name	relative start	relative end	relative SNP site	relative cut site	HDR allele profile	WT allele profile	Ref sequence
CLU_1_rs2279590	chr8	27598658	27598839	27598736	27598736	CLU_15	1	182	79	79	------------------------------------------------------------------------------C-------------------------------------------------------------------------------------------------------	------------------------------------------------------------------------------T-------------------------------------------------------------------------------------------------------	GAAGAGCTGAAACACTGTGGTCAAAATGCATGCGCTCTGCAACAGAAGTCAGGCTTCTGATAAGGAAGTCCTCCTGCTTCTCCAAGGAAACCTAGAGAGCTGACCCCATGCTTCTTATACATCTAGACGTAAGTACAGCTCAGTGGACAGAACGGACCTGGTTCACAGACACTCATGTGTTG
CLU_2_rs7982	chr8	27604892	27605111	27604964	27604963	CLU_11	1	220	73	72	------------------------------------------------------------------------C---------------------------------------------------------------------------------------------------------------------------------------------------	------------------------------------------------------------------------A---------------------------------------------------------------------------------------------------------------------------------------------------	TCAAAAGGCCATGAGCTTCCACCCCTTCTCACCTCGTATGAATTCTGTTGGCGGGTGCTGGAAGGCCGGGCTATGGAAGTGGATGTCCATGGCCTGCTGAGCCTCGTGTATCATCTCAAGGAAGGGCTGGAACATGGCGTGGAAGTTCAGGGGCTCGTACGGAGAGAAGGGCATCAAGCTGCGGACGATGCGGGACTTGGGAAAGAAGAAGTGAGGCCTC
CLU_3_rs11136000	chr8	27606923	27607125	27607002	27607007	CLU_16	1	203	80	85	-------------------------------------------------------------------------------C---------------------------------------------------------------------------------------------------------------------------	-------------------------------------------------------------------------------T---------------------------------------------------------------------------------------------------------------------------	CTTTCTATTGCAACCATGCCTCCTGGCGTGCAAAGGGAATGGCAGGCATTCAGCACCAAAGCCACACCAGCTATCAAAATTCTCTAACGGGCCCTTGCCACTTGACCCAATAATTCTGTAAGAATCTGTCTCAGGCCAGGTGCGGCAGCTGACACCTGTAATCCCAGCACTTTGGGAGGCCGAGGCAGGCATATTACTTGGGG
CLU_4_rs4236673	chr8	27607310	27607543	27607412	27607422	CLU_9	1	234	103	113	------------------------------------------------------------------------------------------------------G-----------------------------------------------------------------------------------------------------------------------------------	------------------------------------------------------------------------------------------------------A-----------------------------------------------------------------------------------------------------------------------------------	CTGGGTGACAGAGCAAGACTCTGTCTCAAAAAAACAAAACAAAACAAAACAAAACAAAACAAAGACTCTATCTCAAAGGAATCCCCTGACAAAGAAAAAGATACTTAAAAATATTTGAAACAGTATTAGCTTATGGCAAAAAAAAAAAAATCAGAACCAACCCAGATGCTTAAAAGAGACAGATTAAACAAACTATGGTTCATATAAAGGGTAGATGGTACATCATTACAAAGG
CLU_5_rs11787077	chr8	27607718	27607996	27607795	27607798	CLU_10	1	279	78	81	-----------------------------------------------------------------------------C---------------------------------------------------------------------------------------------------------------------------------------------------------------------------------------------------------	-----------------------------------------------------------------------------T---------------------------------------------------------------------------------------------------------------------------------------------------------------------------------------------------------	AAGTCTCTATGAATGAGTGTGTTAGTCTTCAAAAAAAAAAAAATAGCCTATCCACACCCCAGAGTTAGGTGAGGTCTTTGTCCTGCTCCATCATCCCCTGTCCCCTGCTGGGCAAGGACAACCCACCTCCCACTGAGCCAAGACACAAGCGCCACCCCTGCTACCTACTTCCTTGCCTTCTGGCTCACCTACTCCTCAACTAAGAAGTAGCAGGCTCTTTTCTCCAAATGTATGTGATGTGCTTTATTATAAAACCAGAATTGTTGAATGTCAAACTCC
CLU_6_rs1532276	chr8	27608549	27608757	27608640	27608641	CLU_12_14_18	1	209	92	93	-------------------------------------------------------------------------------------------C---------------------------------------------------------------------------------------------------------------------	-------------------------------------------------------------------------------------------T---------------------------------------------------------------------------------------------------------------------	TGCCTGCCTTAACCCTAACCATATCACCCCTATTAGATAAGCTTCCTGAAGGTTGGACGCCACGCCTGTCTGGGCCCCTGCCGCCACCCCATCCAGAGCCTGCTTGGAACTAGCATGTGATCAGGGCTTAGAAACATCTATTGAAATGAATCTGGGCATTAGGCCCTGGGCCAGGCTCATAACAAAACCAGATCCAAGATCTCACTCCC
CLU_7_rs1532277	chr8	27608554	27608777	27608664	27608668	CLU_12_14_18	1	224	111	115	--------------------------------------------------------------------------------------------------------------C-----------------------------------------------------------------------------------------------------------------	--------------------------------------------------------------------------------------------------------------T-----------------------------------------------------------------------------------------------------------------	GCCTTAACCCTAACCATATCACCCCTATTAGATAAGCTTCCTGAAGGTTGGACGCCACGCCTGTCTGGGCCCCTGCCGCCACCCCATCCAGAGCCTGCTTGGAACTAGCATGTGATCAGGGCTTAGAAACATCTATTGAAATGAATCTGGGCATTAGGCCCTGGGCCAGGCTCATAACAAAACCAGATCCAAGATCTCACTCCCTGATGCTTTCAGAAGCAAAT
CLU_8_rs1532278	chr8	27608712	27608865	27608798	27608792	CLU_12_14_18	1	154	87	81	--------------------------------------------------------------------------------------C-------------------------------------------------------------------	--------------------------------------------------------------------------------------T-------------------------------------------------------------------	CCCTGGGCCAGGCTCATAACAAAACCAGATCCAAGATCTCACTCCCTGATGCTTTCAGAAGCAAATGAACCTTCCCTGCTTCTTAATTGCAGCCTCAGCATCAGCTGACACAGCCTGGGAGGACTGCGGGTCACCATGGCAACCCAGCAGGGCA
CLU_9_rs9331896	chr8	27610084	27610296	27610169	27610168	CLU_17	1	213	86	85	-------------------------------------------------------------------------------------T-------------------------------------------------------------------------------------------------------------------------------	-------------------------------------------------------------------------------------C-------------------------------------------------------------------------------------------------------------------------------	AGAAACCGTCAGCTCACAGGAGGGATAAGCTCTGGGCACTCCAAAGGGGAGAGGGATAAGAGCTCCGGTGGTCCAGACACAGCTTCGTGGAGGAGGCCTGGGAGCTGGGCTAAGGGGCCTGGGAGGGGAAGAGCTGAATGAAATGCAACAGCCGAAAGTGCTTGGGAAATGCCTGCAAATGCCGGCAGTCTGATGCACGCAGAGCCTGAACCA
CLU_10_rs2070926	chr8	27610208	27610457	27610304	27610307	CLU_13	1	250	97	100	------------------------------------------------------------------------------------------------G---------------------------------------------------------------------------------------------------------------------------------------------------------	------------------------------------------------------------------------------------------------C---------------------------------------------------------------------------------------------------------------------------------------------------------	GGGGAAGAGCTGAATGAAATGCAACAGCCGAAAGTGCTTGGGAAATGCCTGCAAATGCCGGCAGTCTGATGCACGCAGAGCCTGAACCAGGGGCCTCGGAGCTGAGGCTCAGAGTGGGCCCAGACACAGGCACCCAGACCCAGTGCACAAGATAAAAACGGTCTGTAACACTGGGGCCTGATAGAGAGGCACTGAGCAGAATTAGCTACCCTGCCCTCTGACCTCATCACCCTGTGGCCAGAGGAACATC
CLU_11_rs867230	chr8	27610892	27611075	27610986	27610988	CLU_rs867230	1	184	95	97	----------------------------------------------------------------------------------------------A-----------------------------------------------------------------------------------------	----------------------------------------------------------------------------------------------C-----------------------------------------------------------------------------------------	CATCCTCCCCGACAATCAGCGAGGCACACAGGCTTTCTGCATCCTGGCCTCCTTGTCCAGAGTGGTATCGATCATGTCAGACACTGAAAATACCCCCCTTAGGTCATGCATCCGTCCCTCCCCATGCCACCTCCACAGAGGGACTGCATCCCAGAGACCAGCCACGTCCTCTGCAATGTGCACC
MUL1_rs6700034	chr1	20507983	20508157	20508117	20508117	MUL1	1	175	135	133	--------------------------------------------------------------------------------------------------------------------------------------A----------------------------------------	--------------------------------------------------------------------------------------------------------------------------------------C----------------------------------------	GAGGATGAACTGGCACAGCGAGGGCCGCCCTCCGCTCTCCATGACGGCGGCGAGCCCCGGTGGCCGACTGTGGCGCCAAGGATAGGCCTGGTGACCCCCGACTCTCCACCTCCTTCCGACCAGGACCGCACCCCCCCGGCCTAACCTGACCGGAAACTCGAAATCAGTCGCCCAG
ABHD4_rs8011143	chr14	22598933	22599147	22599022	22599022	ABHD4	1	215	90	87	-----------------------------------------------------------------------------------------C-----------------------------------------------------------------------------------------------------------------------------	-----------------------------------------------------------------------------------------T-----------------------------------------------------------------------------------------------------------------------------	AGAGCTATTGGGATTTGCTACCACTCTTTCAAGGGCATCAGGTTTGGGATACCACCTGTAGGTGGTGTGACTAGCAGTTCGCAATCTGATAGGAGTAAGAAAAAGTTGCTACGAGAAGAATGACTCAGCTCCCAGCCGAGCCTTGGTTTCACCAGAACTGGGCCTTTCCTGGACCCAGTAATCCTGTTTTTCAGACCTGTAGAACTGGAAGTCCG
TAF1C_rs4150126	chr16	84184906	84185060	84185000	84185000	TAF1C	1	155	95	90	----------------------------------------------------------------------------------------------A------------------------------------------------------------	----------------------------------------------------------------------------------------------G------------------------------------------------------------	ATGAAAGAGAGGTCAGGGACGTCGCTCAGACCAAGGGGGCCGGTCAGAAACAATGCAGGGCGGAGGGAGCTGGGGAAGTCCATCCTGGAAACAAGGACCAAGCACCACACTGGCCACCTCGAGAGACTGGAAGCTGGTAAGGGGCGCCAGAGTTC
SORL1_rs11218343	chr11	121564784	121564988	121564878	121564877	SORL1_1	1	205	95	94	----------------------------------------------------------------------------------------------C--------------------------------------------------------------------------------------------------------------	----------------------------------------------------------------------------------------------T--------------------------------------------------------------------------------------------------------------	GGTGGTCTCGAACTCCTGGGCTCGAGTGATCCTCCCACCTCGGCCTCCCAAACTGCTGGGATTACAGATGTGAGCCACTGCACCCAGCCGGTAATAGAGTATTTTAAAATAACATCATATTCCATTATTGTTCAGGATCTTGGAACATTGAGTGATATATTGTTCTTTGAATACAAAACACATGTTCCCACATCCTTGTTTGAGT
ADAM10_rs2555356	chr15	58724135	58724340	58724232	58724236	ADAM10_3	1	206	98	102	-------------------------------------------------------------------------------------------------G------------------------------------------------------------------------------------------------------------	-------------------------------------------------------------------------------------------------T------------------------------------------------------------------------------------------------------------	CCATTGCACTCCAGCCTAGGCAACAGAGCAAGACTCCGTCTCAAAAAAAAAAAAAGAAAGAAATTCATATTAATTTTCCTTAGTACAACAACATTGTTATTATAAGGAGAAGGTTCTAAATTTTGGGAGGTTCATTTTAAATATTTAAGGGTAAAATGACACGATGTCCATAACTCACACTAGACAGATTCTAGGGTGGGAGGCAG
ABCA7_rs4147914	chr19	1049195	1049390	1049270	1049275	ABCA7_24	1	196	76	81	---------------------------------------------------------------------------A------------------------------------------------------------------------------------------------------------------------	---------------------------------------------------------------------------G------------------------------------------------------------------------------------------------------------------------	CCAGCTCTGAGGGACTTGCAGGCCCCAGGACCCCCATGACCTCCATGGCTGAGTCCACCCCATCTCTGCAGTGCTGGTAGAAGAGGCACCGCCCGGCCTGAGTCCTGGCGTCTCCGTTCGCAGCCTGGAGAAGCGCTTTCCTGGAAGCCCGCAGCCAGCCCTGCGGGGGCTCAGCCTGGACTTCTACCAGGGCCAC
CCDC6_rs1171830_A_C	chr10	59906047	59906280	59906128	59906128	CCDC6_26	1	234	82	82	------------------------------------------------------------------GG---TCACG-TG--C-CG--GG-------------------------------------------------------------------------------------------------------------------------------------------------	------------------------------------------------------------------GG---TCACG-TG--A-CG--GG-------------------------------------------------------------------------------------------------------------------------------------------------	TGGCTGGATTCGGGTGCAGCCCCTCCCGGGGCGGGCGGAGGTCGGCGCTGCGGCGCGTCCCCGGGGGGCACTCACGATGGTCACGCTGGCTTTGCGCAGGTCGCGGTTCTCCTCCTGCAGTGCCTTGCACTTCAGTTTGTAGGTCTCCAGCTCTATCTTCAGCACCTTGTTCTCTTGCTGCAGCGAGGCCAGGCGGTTGGTGAGCTCCTCCAGGCGGAACGGCGAGATGACAAT
CCDC6_59906113_G_A	chr10	59906047	59906280	59906128	59906128	CCDC6_26	1	234	67	82	------------------------------------------------------------------AG---TCACG-TG--A-CG--GG-------------------------------------------------------------------------------------------------------------------------------------------------	------------------------------------------------------------------GG---TCACG-TG--A-CG--GG-------------------------------------------------------------------------------------------------------------------------------------------------	TGGCTGGATTCGGGTGCAGCCCCTCCCGGGGCGGGCGGAGGTCGGCGCTGCGGCGCGTCCCCGGGGGGCACTCACGATGGTCACGCTGGCTTTGCGCAGGTCGCGGTTCTCCTCCTGCAGTGCCTTGCACTTCAGTTTGTAGGTCTCCAGCTCTATCTTCAGCACCTTGTTCTCTTGCTGCAGCGAGGCCAGGCGGTTGGTGAGCTCCTCCAGGCGGAACGGCGAGATGACAAT
CCDC6_59906114_G_A	chr10	59906047	59906280	59906128	59906128	CCDC6_26	1	234	68	82	------------------------------------------------------------------GA---TCACG-TG--A-CG--GG-------------------------------------------------------------------------------------------------------------------------------------------------	------------------------------------------------------------------GG---TCACG-TG--A-CG--GG-------------------------------------------------------------------------------------------------------------------------------------------------	TGGCTGGATTCGGGTGCAGCCCCTCCCGGGGCGGGCGGAGGTCGGCGCTGCGGCGCGTCCCCGGGGGGCACTCACGATGGTCACGCTGGCTTTGCGCAGGTCGCGGTTCTCCTCCTGCAGTGCCTTGCACTTCAGTTTGTAGGTCTCCAGCTCTATCTTCAGCACCTTGTTCTCTTGCTGCAGCGAGGCCAGGCGGTTGGTGAGCTCCTCCAGGCGGAACGGCGAGATGACAAT
CCDC6_59906118_T_A	chr10	59906047	59906280	59906128	59906128	CCDC6_26	1	234	72	82	------------------------------------------------------------------GG---ACACG-TG--A-CG--GG-------------------------------------------------------------------------------------------------------------------------------------------------	------------------------------------------------------------------GG---TCACG-TG--A-CG--GG-------------------------------------------------------------------------------------------------------------------------------------------------	TGGCTGGATTCGGGTGCAGCCCCTCCCGGGGCGGGCGGAGGTCGGCGCTGCGGCGCGTCCCCGGGGGGCACTCACGATGGTCACGCTGGCTTTGCGCAGGTCGCGGTTCTCCTCCTGCAGTGCCTTGCACTTCAGTTTGTAGGTCTCCAGCTCTATCTTCAGCACCTTGTTCTCTTGCTGCAGCGAGGCCAGGCGGTTGGTGAGCTCCTCCAGGCGGAACGGCGAGATGACAAT
CCDC6_59906118_T_C	chr10	59906047	59906280	59906128	59906128	CCDC6_26	1	234	72	82	------------------------------------------------------------------GG---CCACG-TG--A-CG--GG-------------------------------------------------------------------------------------------------------------------------------------------------	------------------------------------------------------------------GG---TCACG-TG--A-CG--GG-------------------------------------------------------------------------------------------------------------------------------------------------	TGGCTGGATTCGGGTGCAGCCCCTCCCGGGGCGGGCGGAGGTCGGCGCTGCGGCGCGTCCCCGGGGGGCACTCACGATGGTCACGCTGGCTTTGCGCAGGTCGCGGTTCTCCTCCTGCAGTGCCTTGCACTTCAGTTTGTAGGTCTCCAGCTCTATCTTCAGCACCTTGTTCTCTTGCTGCAGCGAGGCCAGGCGGTTGGTGAGCTCCTCCAGGCGGAACGGCGAGATGACAAT
CCDC6_59906118_T_G	chr10	59906047	59906280	59906128	59906128	CCDC6_26	1	234	72	82	------------------------------------------------------------------GG---GCACG-TG--A-CG--GG-------------------------------------------------------------------------------------------------------------------------------------------------	------------------------------------------------------------------GG---TCACG-TG--A-CG--GG-------------------------------------------------------------------------------------------------------------------------------------------------	TGGCTGGATTCGGGTGCAGCCCCTCCCGGGGCGGGCGGAGGTCGGCGCTGCGGCGCGTCCCCGGGGGGCACTCACGATGGTCACGCTGGCTTTGCGCAGGTCGCGGTTCTCCTCCTGCAGTGCCTTGCACTTCAGTTTGTAGGTCTCCAGCTCTATCTTCAGCACCTTGTTCTCTTGCTGCAGCGAGGCCAGGCGGTTGGTGAGCTCCTCCAGGCGGAACGGCGAGATGACAAT
CCDC6_59906119_C_A	chr10	59906047	59906280	59906128	59906128	CCDC6_26	1	234	73	82	------------------------------------------------------------------GG---TAACG-TG--A-CG--GG-------------------------------------------------------------------------------------------------------------------------------------------------	------------------------------------------------------------------GG---TCACG-TG--A-CG--GG-------------------------------------------------------------------------------------------------------------------------------------------------	TGGCTGGATTCGGGTGCAGCCCCTCCCGGGGCGGGCGGAGGTCGGCGCTGCGGCGCGTCCCCGGGGGGCACTCACGATGGTCACGCTGGCTTTGCGCAGGTCGCGGTTCTCCTCCTGCAGTGCCTTGCACTTCAGTTTGTAGGTCTCCAGCTCTATCTTCAGCACCTTGTTCTCTTGCTGCAGCGAGGCCAGGCGGTTGGTGAGCTCCTCCAGGCGGAACGGCGAGATGACAAT
CCDC6_59906119_C_G	chr10	59906047	59906280	59906128	59906128	CCDC6_26	1	234	73	82	------------------------------------------------------------------GG---TGACG-TG--A-CG--GG-------------------------------------------------------------------------------------------------------------------------------------------------	------------------------------------------------------------------GG---TCACG-TG--A-CG--GG-------------------------------------------------------------------------------------------------------------------------------------------------	TGGCTGGATTCGGGTGCAGCCCCTCCCGGGGCGGGCGGAGGTCGGCGCTGCGGCGCGTCCCCGGGGGGCACTCACGATGGTCACGCTGGCTTTGCGCAGGTCGCGGTTCTCCTCCTGCAGTGCCTTGCACTTCAGTTTGTAGGTCTCCAGCTCTATCTTCAGCACCTTGTTCTCTTGCTGCAGCGAGGCCAGGCGGTTGGTGAGCTCCTCCAGGCGGAACGGCGAGATGACAAT
CCDC6_59906119_C_T	chr10	59906047	59906280	59906128	59906128	CCDC6_26	1	234	73	82	------------------------------------------------------------------GG---TTACG-TG--A-CG--GG-------------------------------------------------------------------------------------------------------------------------------------------------	------------------------------------------------------------------GG---TCACG-TG--A-CG--GG-------------------------------------------------------------------------------------------------------------------------------------------------	TGGCTGGATTCGGGTGCAGCCCCTCCCGGGGCGGGCGGAGGTCGGCGCTGCGGCGCGTCCCCGGGGGGCACTCACGATGGTCACGCTGGCTTTGCGCAGGTCGCGGTTCTCCTCCTGCAGTGCCTTGCACTTCAGTTTGTAGGTCTCCAGCTCTATCTTCAGCACCTTGTTCTCTTGCTGCAGCGAGGCCAGGCGGTTGGTGAGCTCCTCCAGGCGGAACGGCGAGATGACAAT
CCDC6_59906120_A_C	chr10	59906047	59906280	59906128	59906128	CCDC6_26	1	234	74	82	------------------------------------------------------------------GG---TCCCG-TG--A-CG--GG-------------------------------------------------------------------------------------------------------------------------------------------------	------------------------------------------------------------------GG---TCACG-TG--A-CG--GG-------------------------------------------------------------------------------------------------------------------------------------------------	TGGCTGGATTCGGGTGCAGCCCCTCCCGGGGCGGGCGGAGGTCGGCGCTGCGGCGCGTCCCCGGGGGGCACTCACGATGGTCACGCTGGCTTTGCGCAGGTCGCGGTTCTCCTCCTGCAGTGCCTTGCACTTCAGTTTGTAGGTCTCCAGCTCTATCTTCAGCACCTTGTTCTCTTGCTGCAGCGAGGCCAGGCGGTTGGTGAGCTCCTCCAGGCGGAACGGCGAGATGACAAT
CCDC6_59906120_A_G	chr10	59906047	59906280	59906128	59906128	CCDC6_26	1	234	74	82	------------------------------------------------------------------GG---TCGCG-TG--A-CG--GG-------------------------------------------------------------------------------------------------------------------------------------------------	------------------------------------------------------------------GG---TCACG-TG--A-CG--GG-------------------------------------------------------------------------------------------------------------------------------------------------	TGGCTGGATTCGGGTGCAGCCCCTCCCGGGGCGGGCGGAGGTCGGCGCTGCGGCGCGTCCCCGGGGGGCACTCACGATGGTCACGCTGGCTTTGCGCAGGTCGCGGTTCTCCTCCTGCAGTGCCTTGCACTTCAGTTTGTAGGTCTCCAGCTCTATCTTCAGCACCTTGTTCTCTTGCTGCAGCGAGGCCAGGCGGTTGGTGAGCTCCTCCAGGCGGAACGGCGAGATGACAAT
CCDC6_59906120_A_T	chr10	59906047	59906280	59906128	59906128	CCDC6_26	1	234	74	82	------------------------------------------------------------------GG---TCTCG-TG--A-CG--GG-------------------------------------------------------------------------------------------------------------------------------------------------	------------------------------------------------------------------GG---TCACG-TG--A-CG--GG-------------------------------------------------------------------------------------------------------------------------------------------------	TGGCTGGATTCGGGTGCAGCCCCTCCCGGGGCGGGCGGAGGTCGGCGCTGCGGCGCGTCCCCGGGGGGCACTCACGATGGTCACGCTGGCTTTGCGCAGGTCGCGGTTCTCCTCCTGCAGTGCCTTGCACTTCAGTTTGTAGGTCTCCAGCTCTATCTTCAGCACCTTGTTCTCTTGCTGCAGCGAGGCCAGGCGGTTGGTGAGCTCCTCCAGGCGGAACGGCGAGATGACAAT
CCDC6_59906121_C_A	chr10	59906047	59906280	59906128	59906128	CCDC6_26	1	234	75	82	------------------------------------------------------------------GG---TCAAG-TG--A-CG--GG-------------------------------------------------------------------------------------------------------------------------------------------------	------------------------------------------------------------------GG---TCACG-TG--A-CG--GG-------------------------------------------------------------------------------------------------------------------------------------------------	TGGCTGGATTCGGGTGCAGCCCCTCCCGGGGCGGGCGGAGGTCGGCGCTGCGGCGCGTCCCCGGGGGGCACTCACGATGGTCACGCTGGCTTTGCGCAGGTCGCGGTTCTCCTCCTGCAGTGCCTTGCACTTCAGTTTGTAGGTCTCCAGCTCTATCTTCAGCACCTTGTTCTCTTGCTGCAGCGAGGCCAGGCGGTTGGTGAGCTCCTCCAGGCGGAACGGCGAGATGACAAT
CCDC6_59906121_C_G	chr10	59906047	59906280	59906128	59906128	CCDC6_26	1	234	75	82	------------------------------------------------------------------GG---TCAGG-TG--A-CG--GG-------------------------------------------------------------------------------------------------------------------------------------------------	------------------------------------------------------------------GG---TCACG-TG--A-CG--GG-------------------------------------------------------------------------------------------------------------------------------------------------	TGGCTGGATTCGGGTGCAGCCCCTCCCGGGGCGGGCGGAGGTCGGCGCTGCGGCGCGTCCCCGGGGGGCACTCACGATGGTCACGCTGGCTTTGCGCAGGTCGCGGTTCTCCTCCTGCAGTGCCTTGCACTTCAGTTTGTAGGTCTCCAGCTCTATCTTCAGCACCTTGTTCTCTTGCTGCAGCGAGGCCAGGCGGTTGGTGAGCTCCTCCAGGCGGAACGGCGAGATGACAAT
CCDC6_59906121_C_T	chr10	59906047	59906280	59906128	59906128	CCDC6_26	1	234	75	82	------------------------------------------------------------------GG---TCATG-TG--A-CG--GG-------------------------------------------------------------------------------------------------------------------------------------------------	------------------------------------------------------------------GG---TCACG-TG--A-CG--GG-------------------------------------------------------------------------------------------------------------------------------------------------	TGGCTGGATTCGGGTGCAGCCCCTCCCGGGGCGGGCGGAGGTCGGCGCTGCGGCGCGTCCCCGGGGGGCACTCACGATGGTCACGCTGGCTTTGCGCAGGTCGCGGTTCTCCTCCTGCAGTGCCTTGCACTTCAGTTTGTAGGTCTCCAGCTCTATCTTCAGCACCTTGTTCTCTTGCTGCAGCGAGGCCAGGCGGTTGGTGAGCTCCTCCAGGCGGAACGGCGAGATGACAAT
CCDC6_59906122_G_A	chr10	59906047	59906280	59906128	59906128	CCDC6_26	1	234	76	82	------------------------------------------------------------------GG---TCACA-TG--A-CG--GG-------------------------------------------------------------------------------------------------------------------------------------------------	------------------------------------------------------------------GG---TCACG-TG--A-CG--GG-------------------------------------------------------------------------------------------------------------------------------------------------	TGGCTGGATTCGGGTGCAGCCCCTCCCGGGGCGGGCGGAGGTCGGCGCTGCGGCGCGTCCCCGGGGGGCACTCACGATGGTCACGCTGGCTTTGCGCAGGTCGCGGTTCTCCTCCTGCAGTGCCTTGCACTTCAGTTTGTAGGTCTCCAGCTCTATCTTCAGCACCTTGTTCTCTTGCTGCAGCGAGGCCAGGCGGTTGGTGAGCTCCTCCAGGCGGAACGGCGAGATGACAAT
CCDC6_59906122_G_C	chr10	59906047	59906280	59906128	59906128	CCDC6_26	1	234	76	82	------------------------------------------------------------------GG---TCACC-TG--A-CG--GG-------------------------------------------------------------------------------------------------------------------------------------------------	------------------------------------------------------------------GG---TCACG-TG--A-CG--GG-------------------------------------------------------------------------------------------------------------------------------------------------	TGGCTGGATTCGGGTGCAGCCCCTCCCGGGGCGGGCGGAGGTCGGCGCTGCGGCGCGTCCCCGGGGGGCACTCACGATGGTCACGCTGGCTTTGCGCAGGTCGCGGTTCTCCTCCTGCAGTGCCTTGCACTTCAGTTTGTAGGTCTCCAGCTCTATCTTCAGCACCTTGTTCTCTTGCTGCAGCGAGGCCAGGCGGTTGGTGAGCTCCTCCAGGCGGAACGGCGAGATGACAAT
CCDC6_59906122_G_T	chr10	59906047	59906280	59906128	59906128	CCDC6_26	1	234	76	82	------------------------------------------------------------------GG---TCACT-TG--A-CG--GG-------------------------------------------------------------------------------------------------------------------------------------------------	------------------------------------------------------------------GG---TCACG-TG--A-CG--GG-------------------------------------------------------------------------------------------------------------------------------------------------	TGGCTGGATTCGGGTGCAGCCCCTCCCGGGGCGGGCGGAGGTCGGCGCTGCGGCGCGTCCCCGGGGGGCACTCACGATGGTCACGCTGGCTTTGCGCAGGTCGCGGTTCTCCTCCTGCAGTGCCTTGCACTTCAGTTTGTAGGTCTCCAGCTCTATCTTCAGCACCTTGTTCTCTTGCTGCAGCGAGGCCAGGCGGTTGGTGAGCTCCTCCAGGCGGAACGGCGAGATGACAAT
CCDC6_59906124_T_C	chr10	59906047	59906280	59906128	59906128	CCDC6_26	1	234	78	82	------------------------------------------------------------------GG---TCACG-CG--A-CG--GG-------------------------------------------------------------------------------------------------------------------------------------------------	------------------------------------------------------------------GG---TCACG-TG--A-CG--GG-------------------------------------------------------------------------------------------------------------------------------------------------	TGGCTGGATTCGGGTGCAGCCCCTCCCGGGGCGGGCGGAGGTCGGCGCTGCGGCGCGTCCCCGGGGGGCACTCACGATGGTCACGCTGGCTTTGCGCAGGTCGCGGTTCTCCTCCTGCAGTGCCTTGCACTTCAGTTTGTAGGTCTCCAGCTCTATCTTCAGCACCTTGTTCTCTTGCTGCAGCGAGGCCAGGCGGTTGGTGAGCTCCTCCAGGCGGAACGGCGAGATGACAAT
CCDC6_59906125_G_A	chr10	59906047	59906280	59906128	59906128	CCDC6_26	1	234	79	82	------------------------------------------------------------------GG---TCACG-TA--A-CG--GG-------------------------------------------------------------------------------------------------------------------------------------------------	------------------------------------------------------------------GG---TCACG-TG--A-CG--GG-------------------------------------------------------------------------------------------------------------------------------------------------	TGGCTGGATTCGGGTGCAGCCCCTCCCGGGGCGGGCGGAGGTCGGCGCTGCGGCGCGTCCCCGGGGGGCACTCACGATGGTCACGCTGGCTTTGCGCAGGTCGCGGTTCTCCTCCTGCAGTGCCTTGCACTTCAGTTTGTAGGTCTCCAGCTCTATCTTCAGCACCTTGTTCTCTTGCTGCAGCGAGGCCAGGCGGTTGGTGAGCTCCTCCAGGCGGAACGGCGAGATGACAAT
CCDC6_59906125_G_C	chr10	59906047	59906280	59906128	59906128	CCDC6_26	1	234	79	82	------------------------------------------------------------------GG---TCACG-TC--A-CG--GG-------------------------------------------------------------------------------------------------------------------------------------------------	------------------------------------------------------------------GG---TCACG-TG--A-CG--GG-------------------------------------------------------------------------------------------------------------------------------------------------	TGGCTGGATTCGGGTGCAGCCCCTCCCGGGGCGGGCGGAGGTCGGCGCTGCGGCGCGTCCCCGGGGGGCACTCACGATGGTCACGCTGGCTTTGCGCAGGTCGCGGTTCTCCTCCTGCAGTGCCTTGCACTTCAGTTTGTAGGTCTCCAGCTCTATCTTCAGCACCTTGTTCTCTTGCTGCAGCGAGGCCAGGCGGTTGGTGAGCTCCTCCAGGCGGAACGGCGAGATGACAAT
CCDC6_59906125_G_T	chr10	59906047	59906280	59906128	59906128	CCDC6_26	1	234	79	82	------------------------------------------------------------------GG---TCACG-TT--A-CG--GG-------------------------------------------------------------------------------------------------------------------------------------------------	------------------------------------------------------------------GG---TCACG-TG--A-CG--GG-------------------------------------------------------------------------------------------------------------------------------------------------	TGGCTGGATTCGGGTGCAGCCCCTCCCGGGGCGGGCGGAGGTCGGCGCTGCGGCGCGTCCCCGGGGGGCACTCACGATGGTCACGCTGGCTTTGCGCAGGTCGCGGTTCTCCTCCTGCAGTGCCTTGCACTTCAGTTTGTAGGTCTCCAGCTCTATCTTCAGCACCTTGTTCTCTTGCTGCAGCGAGGCCAGGCGGTTGGTGAGCTCCTCCAGGCGGAACGGCGAGATGACAAT
CCDC6_59906128_A_G	chr10	59906047	59906280	59906128	59906128	CCDC6_26	1	234	82	82	------------------------------------------------------------------GG---TCACG-TG--G-CG--GG-------------------------------------------------------------------------------------------------------------------------------------------------	------------------------------------------------------------------GG---TCACG-TG--A-CG--GG-------------------------------------------------------------------------------------------------------------------------------------------------	TGGCTGGATTCGGGTGCAGCCCCTCCCGGGGCGGGCGGAGGTCGGCGCTGCGGCGCGTCCCCGGGGGGCACTCACGATGGTCACGCTGGCTTTGCGCAGGTCGCGGTTCTCCTCCTGCAGTGCCTTGCACTTCAGTTTGTAGGTCTCCAGCTCTATCTTCAGCACCTTGTTCTCTTGCTGCAGCGAGGCCAGGCGGTTGGTGAGCTCCTCCAGGCGGAACGGCGAGATGACAAT
CCDC6_59906128_A_T	chr10	59906047	59906280	59906128	59906128	CCDC6_26	1	234	82	82	------------------------------------------------------------------GG---TCACG-TG--T-CG--GG-------------------------------------------------------------------------------------------------------------------------------------------------	------------------------------------------------------------------GG---TCACG-TG--A-CG--GG-------------------------------------------------------------------------------------------------------------------------------------------------	TGGCTGGATTCGGGTGCAGCCCCTCCCGGGGCGGGCGGAGGTCGGCGCTGCGGCGCGTCCCCGGGGGGCACTCACGATGGTCACGCTGGCTTTGCGCAGGTCGCGGTTCTCCTCCTGCAGTGCCTTGCACTTCAGTTTGTAGGTCTCCAGCTCTATCTTCAGCACCTTGTTCTCTTGCTGCAGCGAGGCCAGGCGGTTGGTGAGCTCCTCCAGGCGGAACGGCGAGATGACAAT
CCDC6_59906130_C_A	chr10	59906047	59906280	59906128	59906128	CCDC6_26	1	234	84	82	------------------------------------------------------------------GG---TCACG-TG--A-AG--GG-------------------------------------------------------------------------------------------------------------------------------------------------	------------------------------------------------------------------GG---TCACG-TG--A-CG--GG-------------------------------------------------------------------------------------------------------------------------------------------------	TGGCTGGATTCGGGTGCAGCCCCTCCCGGGGCGGGCGGAGGTCGGCGCTGCGGCGCGTCCCCGGGGGGCACTCACGATGGTCACGCTGGCTTTGCGCAGGTCGCGGTTCTCCTCCTGCAGTGCCTTGCACTTCAGTTTGTAGGTCTCCAGCTCTATCTTCAGCACCTTGTTCTCTTGCTGCAGCGAGGCCAGGCGGTTGGTGAGCTCCTCCAGGCGGAACGGCGAGATGACAAT
CCDC6_59906131_G_A	chr10	59906047	59906280	59906128	59906128	CCDC6_26	1	234	85	82	------------------------------------------------------------------GG---TCACG-TG--A-CA--GG-------------------------------------------------------------------------------------------------------------------------------------------------	------------------------------------------------------------------GG---TCACG-TG--A-CG--GG-------------------------------------------------------------------------------------------------------------------------------------------------	TGGCTGGATTCGGGTGCAGCCCCTCCCGGGGCGGGCGGAGGTCGGCGCTGCGGCGCGTCCCCGGGGGGCACTCACGATGGTCACGCTGGCTTTGCGCAGGTCGCGGTTCTCCTCCTGCAGTGCCTTGCACTTCAGTTTGTAGGTCTCCAGCTCTATCTTCAGCACCTTGTTCTCTTGCTGCAGCGAGGCCAGGCGGTTGGTGAGCTCCTCCAGGCGGAACGGCGAGATGACAAT
CCDC6_59906131_G_C	chr10	59906047	59906280	59906128	59906128	CCDC6_26	1	234	85	82	------------------------------------------------------------------GG---TCACG-TG--A-CC--GG-------------------------------------------------------------------------------------------------------------------------------------------------	------------------------------------------------------------------GG---TCACG-TG--A-CG--GG-------------------------------------------------------------------------------------------------------------------------------------------------	TGGCTGGATTCGGGTGCAGCCCCTCCCGGGGCGGGCGGAGGTCGGCGCTGCGGCGCGTCCCCGGGGGGCACTCACGATGGTCACGCTGGCTTTGCGCAGGTCGCGGTTCTCCTCCTGCAGTGCCTTGCACTTCAGTTTGTAGGTCTCCAGCTCTATCTTCAGCACCTTGTTCTCTTGCTGCAGCGAGGCCAGGCGGTTGGTGAGCTCCTCCAGGCGGAACGGCGAGATGACAAT
CCDC6_59906131_G_T	chr10	59906047	59906280	59906128	59906128	CCDC6_26	1	234	85	82	------------------------------------------------------------------GG---TCACG-TG--A-CT--GG-------------------------------------------------------------------------------------------------------------------------------------------------	------------------------------------------------------------------GG---TCACG-TG--A-CG--GG-------------------------------------------------------------------------------------------------------------------------------------------------	TGGCTGGATTCGGGTGCAGCCCCTCCCGGGGCGGGCGGAGGTCGGCGCTGCGGCGCGTCCCCGGGGGGCACTCACGATGGTCACGCTGGCTTTGCGCAGGTCGCGGTTCTCCTCCTGCAGTGCCTTGCACTTCAGTTTGTAGGTCTCCAGCTCTATCTTCAGCACCTTGTTCTCTTGCTGCAGCGAGGCCAGGCGGTTGGTGAGCTCCTCCAGGCGGAACGGCGAGATGACAAT
CCDC6_59906134_G_A	chr10	59906047	59906280	59906128	59906128	CCDC6_26	1	234	88	82	------------------------------------------------------------------GG---TCACG-TG--A-CG--AG-------------------------------------------------------------------------------------------------------------------------------------------------	------------------------------------------------------------------GG---TCACG-TG--A-CG--GG-------------------------------------------------------------------------------------------------------------------------------------------------	TGGCTGGATTCGGGTGCAGCCCCTCCCGGGGCGGGCGGAGGTCGGCGCTGCGGCGCGTCCCCGGGGGGCACTCACGATGGTCACGCTGGCTTTGCGCAGGTCGCGGTTCTCCTCCTGCAGTGCCTTGCACTTCAGTTTGTAGGTCTCCAGCTCTATCTTCAGCACCTTGTTCTCTTGCTGCAGCGAGGCCAGGCGGTTGGTGAGCTCCTCCAGGCGGAACGGCGAGATGACAAT
CCDC6_59906134_G_C	chr10	59906047	59906280	59906128	59906128	CCDC6_26	1	234	88	82	------------------------------------------------------------------GG---TCACG-TG--A-CG--CG-------------------------------------------------------------------------------------------------------------------------------------------------	------------------------------------------------------------------GG---TCACG-TG--A-CG--GG-------------------------------------------------------------------------------------------------------------------------------------------------	TGGCTGGATTCGGGTGCAGCCCCTCCCGGGGCGGGCGGAGGTCGGCGCTGCGGCGCGTCCCCGGGGGGCACTCACGATGGTCACGCTGGCTTTGCGCAGGTCGCGGTTCTCCTCCTGCAGTGCCTTGCACTTCAGTTTGTAGGTCTCCAGCTCTATCTTCAGCACCTTGTTCTCTTGCTGCAGCGAGGCCAGGCGGTTGGTGAGCTCCTCCAGGCGGAACGGCGAGATGACAAT
CCDC6_59906134_G_T	chr10	59906047	59906280	59906128	59906128	CCDC6_26	1	234	88	82	------------------------------------------------------------------GG---TCACG-TG--A-CG--TG-------------------------------------------------------------------------------------------------------------------------------------------------	------------------------------------------------------------------GG---TCACG-TG--A-CG--GG-------------------------------------------------------------------------------------------------------------------------------------------------	TGGCTGGATTCGGGTGCAGCCCCTCCCGGGGCGGGCGGAGGTCGGCGCTGCGGCGCGTCCCCGGGGGGCACTCACGATGGTCACGCTGGCTTTGCGCAGGTCGCGGTTCTCCTCCTGCAGTGCCTTGCACTTCAGTTTGTAGGTCTCCAGCTCTATCTTCAGCACCTTGTTCTCTTGCTGCAGCGAGGCCAGGCGGTTGGTGAGCTCCTCCAGGCGGAACGGCGAGATGACAAT
CCDC6_59906135_G_A	chr10	59906047	59906280	59906128	59906128	CCDC6_26	1	234	89	82	------------------------------------------------------------------GG---TCACG-TG--A-CG--GA-------------------------------------------------------------------------------------------------------------------------------------------------	------------------------------------------------------------------GG---TCACG-TG--A-CG--GG-------------------------------------------------------------------------------------------------------------------------------------------------	TGGCTGGATTCGGGTGCAGCCCCTCCCGGGGCGGGCGGAGGTCGGCGCTGCGGCGCGTCCCCGGGGGGCACTCACGATGGTCACGCTGGCTTTGCGCAGGTCGCGGTTCTCCTCCTGCAGTGCCTTGCACTTCAGTTTGTAGGTCTCCAGCTCTATCTTCAGCACCTTGTTCTCTTGCTGCAGCGAGGCCAGGCGGTTGGTGAGCTCCTCCAGGCGGAACGGCGAGATGACAAT
SDF4_rs60252802_CC gDNA	chr1	1231370	1231605	1231507	1231511	SDF4	1	236	138	142	-----------------------------------------------------------------------------------------------------------------------------------------C--C-----------------------------------------------------------------------------------------------	-----------------------------------------------------------------------------------------------------------------------------------------T--G-----------------------------------------------------------------------------------------------	GTGGAACGAGGCTATTTCTGGCAGTTAACAACACACACGGTTAGATTCtaaaagctcaacagggttcataacaccgcctctgagccagacatcaagggctccacacagccgacttcacatctccaaatcctactaactggggatgagggtccacgcggttcagaagcggaagcgcaggcgcagggaagcggggcagcttgtccaaggtcgcctcgccgataaacgCGAGTCCAACC
SDF4_rs60252802_TC gDNA	chr1	1231370	1231605	1231507	1231511	SDF4	1	236	138	142	-----------------------------------------------------------------------------------------------------------------------------------------T--C-----------------------------------------------------------------------------------------------	-----------------------------------------------------------------------------------------------------------------------------------------T--G-----------------------------------------------------------------------------------------------	GTGGAACGAGGCTATTTCTGGCAGTTAACAACACACACGGTTAGATTCtaaaagctcaacagggttcataacaccgcctctgagccagacatcaagggctccacacagccgacttcacatctccaaatcctactaactggggatgagggtccacgcggttcagaagcggaagcgcaggcgcagggaagcggggcagcttgtccaaggtcgcctcgccgataaacgCGAGTCCAACC
SDF4_rs60252802_CG_haplotype gDNA	chr1	1231370	1231605	1231507	1231511	SDF4	1	236	138	142	-----------------------------------------------------------------------------------------------------------------------------------------C--G-----------------------------------------------------------------------------------------------	-----------------------------------------------------------------------------------------------------------------------------------------T--G-----------------------------------------------------------------------------------------------	GTGGAACGAGGCTATTTCTGGCAGTTAACAACACACACGGTTAGATTCtaaaagctcaacagggttcataacaccgcctctgagccagacatcaagggctccacacagccgacttcacatctccaaatcctactaactggggatgagggtccacgcggttcagaagcggaagcgcaggcgcagggaagcggggcagcttgtccaaggtcgcctcgccgataaacgCGAGTCCAACC
SDF4_rs60252802_CC cDNA	chr1	1228853	1231605	1231507	1231511	SDF4	1	193	95	99	----------------------------------------------------------------------------------------------C--C-----------------------------------------------------------------------------------------------	----------------------------------------------------------------------------------------------T--G-----------------------------------------------------------------------------------------------	gAAGTGAGGTCCTGGCTCCAATCCAATCCCCGGGCACCACGGAGGGCTCTGTGTCCCCAGGACGGCCGCAGGATGGGGACAAGCAGCTCACAGTtggggatgagggtccacgcggttcagaagcggaagcgcaggcgcagggaagcggggcagcttgtccaaggtcgcctcgccgataaacgCGAGTCCAACC
SDF4_rs60252802_TC cDNA	chr1	1228853	1231605	1231507	1231511	SDF4	1	193	95	99	----------------------------------------------------------------------------------------------T--C-----------------------------------------------------------------------------------------------	----------------------------------------------------------------------------------------------T--G-----------------------------------------------------------------------------------------------	gAAGTGAGGTCCTGGCTCCAATCCAATCCCCGGGCACCACGGAGGGCTCTGTGTCCCCAGGACGGCCGCAGGATGGGGACAAGCAGCTCACAGTtggggatgagggtccacgcggttcagaagcggaagcgcaggcgcagggaagcggggcagcttgtccaaggtcgcctcgccgataaacgCGAGTCCAACC
SDF4_rs60252802_CG_haplotype cDNA	chr1	1228853	1231605	1231507	1231511	SDF4	1	193	95	99	----------------------------------------------------------------------------------------------C--G-----------------------------------------------------------------------------------------------	----------------------------------------------------------------------------------------------T--G-----------------------------------------------------------------------------------------------	gAAGTGAGGTCCTGGCTCCAATCCAATCCCCGGGCACCACGGAGGGCTCTGTGTCCCCAGGACGGCCGCAGGATGGGGACAAGCAGCTCACAGTtggggatgagggtccacgcggttcagaagcggaagcgcaggcgcagggaagcggggcagcttgtccaaggtcgcctcgccgataaacgCGAGTCCAACC
** For SDF4 only, a different amplicon was used for cDNA and gDNA. The cDNA amplicon spans exons and so is spliced.
Because the cDNA and gDNA amplicons differ, we can only analyze effects using a match for the expected sequence around the SNP site.

## Sheet: S3-RT and Amplicon primers
Supplementary Table 3 - RT and Amplicon primers
Forward primer adaptor sequence	ACACTCTTTCCCTACACGACGCTCTTCCGATCT
Reverse primer adaptor sequence	TCGGCATTCCTGCTGAACCGCTCTTCCGATCT
These common sequences were added to the 5' end of the forward and reverse primers respectively to allow the addition of sequencing adaptors and barcodes
	RT primer	Forward primer	Reverse Primer	Forward primer (cDNA amplicon)
MUL1_rs6700034	CTTGAGCTCTTGGGAGACC	GAGGATGAACTGGCACAGC	CTGGGCGACTGATTTCGAG
ABHD4_rs8011143	GCCCAGCAAGCTATTAATTATGG	AGAGCTATTGGGATTTGCTACC	CGGACTTCCAGTTCTACAGG
CLU_1_rs2279590	AGTCAGAAGTGTGGGAAGCC	GAAGAGCTGAAACACTGTGGTC	CAACACATGAGTGTCTGTGAACC
CLU_2_rs7982	AAAATCGAGATGACACCCGC	TCAAAAGGCCATGAGCTTCC	GAGGCCTCACTTCTTCTTTCC
CLU_3_rs11136000	ACTACCCTCTCACTGAAGCCTC	CTTTCTATTGCAACCATGCCTCC	CCCCAAGTAATATGCCTGCC
CLU_4_rs4236673	TAAGAATCTGTCTCAGGCCAGG	CTGGGTGACAGAGCAAGACTC	CCTTTGTAATGATGTACCATCTACCC
CLU_5_rs11787077	ACAGTGACTTGTCCTTGGGC	AAGTCTCTATGAATGAGTGTGTTAGTC	GGAGTTTGACATTCAACAATTCTGG
CLU_6_rs1532276	CCTGCTATATCCACTACTGGGC	TGCCTGCCTTAACCCTAACC	GGGAGTGAGATCTTGGATCTGG
CLU_7_rs1532277	CCAGAACTCTAGCAAGACGTGG	GCCTTAACCCTAACCATATCACCC	ATTTGCTTCTGAAAGCATCAGGG
CLU_8_rs1532278	GGAACTAGCATGTGATCAGGGC	CCCTGGGCCAGGCTCATAAC	TGCCCTGCTGGGTTGCCA
CLU_9_rs9331896	AGGTGAAACAGACTCACACCC	AGAAACCGTCAGCTCACAGG	TGGTTCAGGCTCTGCGTGC
CLU_10_rs2070926	GAGAGGGATAAGAGCTCCGG	GGGGAAGAGCTGAATGAAATGC	GATGTTCCTCTGGCCACAGG
CLU_11_rs867230	AACAAGAACCCTGGCATCGG	CATCCTCCCCGACAATCAGC	GGTGCACATTGCAGAGGACG
CLU_6_rs1532276_BOB	CCTGCTATATCCACTACTGGGC	TGCCTGCCTTAACCCTAACC	GGGAGTGAGATCTTGGATCTGG
CLU_7_rs1532277_BOB	CCAGAACTCTAGCAAGACGTGG	GCCTTAACCCTAACCATATCACCC	ATTTGCTTCTGAAAGCATCAGGG
CLU_8_rs1532278_BOB	GGAACTAGCACGTGATCAGGGC	CCCTGGGCCAGGCTCATAAC	TGCCCTGCTGGGTTGCCA
TAF1C_rs4150126	CTCTGAGTTCTGGGGCTGG	ATGAAAGAGAGGTCAGGGACG	GAACTCTGGCGCCCCTTAC
SDF4_rs60252802	CGGAGCCAGGCCAATGAG	GTGGAACGAGGCTATTTCTGG	GGTTGGACTCGCGTTTATCG	GAAGTGAGGTCCTGGCTCC
CCDC6_rs1171830	CAGGGAGTGTGCTCTCAGAG	TGGCTGGATTCGGGTGCAG	ATTGTCATCTCGCCGTTCCG
SORL1_rs11218343	CACTGGCTACAAGAGGGAATGC	GGTGGTCTCGAACTCCTGG	ACTCAAACAAGGATGTGGGAAC
ADAM10_rs2555356	GGCAGGAGAATTGCTTGAACC	CCATTGCACTCCAGCCTAGG	CTGCCTCCCACCCTAGAATC
ABCA7_rs4147914	CTCACAGGGTGGTGGTCTTG	CCAGCTCTGAGGGACTTGC	GTGGCCCTGGTAGAAGTCC
BFP_GFP		GTAAACGGCCACAAGTTCAG	GTCGTCCTTGAAGAAGATGG

## Sheet: S4-guide RNAs
Supplementary Table 4 - guide RNAs
	Guide sequence 5' - 3'	Target sequence including PAM
MUL1_rs6700034	CGACCAGGACCGCACCCCCC	CGACCAGGACCGCACCCCCCCGG
MUL1_rs6700034_Guide2	GTTTCCGGTCAGGTTAGGCC	GTTTCCGGTCAGGTTAGGCCGGG
ABHD4_rs8011143	CTAGCAGTTCGCAATCTGAT	CTAGCAGTTCGCAATCTGATAGG
CLU_1_rs2279590	CTAGGTTTCCTTGGAGAAGC	CTAGGTTTCCTTGGAGAAGCAGG
CLU_2_rs7982	GGACATCCACTTCCATAGCC	GGACATCCACTTCCATAGCCCGG
CLU_3_rs11136000	CAGCTATCAAAATTCTCTAA	CAGCTATCAAAATTCTCTAACGG
CLU_4_rs4236673	AAAAGATACTTAAAAATATT	AAAAGATACTTAAAAATATTTGA *
CLU_5_rs11787077	GGGATGATGGAGCAGGACAA	GGGATGATGGAGCAGGACAAAGA *
CLU_6_rs1532276	TTCCAAGCAGGCTCTGGATG	TTCCAAGCAGGCTCTGGATGGGG
CLU_7_rs1532277	CTTGGAACTAGCATGTGATC	CTTGGAACTAGCATGTGATCAGG
CLU_8_rs1532278	TGAGGCTGCAATTAAGAAGC	TGAGGCTGCAATTAAGAAGCAGG
CLU_9_rs9331896	GTGGTCCAGACACAGCTTCG	GTGGTCCAGACACAGCTTCGTGG
CLU_10_rs2070926	CACTCTGAGCCTCAGCTCCG	CACTCTGAGCCTCAGCTCCGAGG
CLU_11_rs867230	GACGGATGCATGACCTAAGG	GACGGATGCATGACCTAAGGGGG
CLU_6_rs1532276_BOB	TTCCAAGCAGGCTCTGGGTG	TTCCAAGCAGGCTCTGGGTGGGG
CLU_7_rs1532277_BOB	CTTGGAACTAGCACGTGATC	CTTGGAACTAGCACGTGATCAGG
CLU_8_rs1532278_BOB	TGAGGCTGCAGTTAAGAAGC	TGAGGCTGCAGTTAAGAAGCAGG
TAF1C_rs4150126	GGAAGTCCATCCTGGAAACA	GGAAGTCCATCCTGGAAACAAGG
SDF4_rs60252802	AATCCTACTAACTGGGGATG	AATCCTACTAACTGGGGATGAGG
CCDC6_rs1171830	GGCACTCACGATGGTAACGC	GGCACTCACGATGGTAACGCTGG
SORL1_rs11218343	ATTTTAAAATACTCTATTAC	ATTTTAAAATACTCTATTACCGG
ADAM10_rs2555356	ACAACAACATTGTTATTATA	ACAACAACATTGTTATTATAAGG
ABCA7_rs4147914	CTCTGCAGTGCTGGTAGAAG	CTCTGCAGTGCTGGTAGAAGAGG
* for these guides, editing was carried out using the VRQR Cas9 which has an NGA PAM sequence

## Sheet: S5-HDR oligos
Supplementary Table 5 - HDR oligos
MUL1_rs6700034	GCGTCATCGCTGGGCGACTGATTTCGAGTTTCCGGTCAGGTTAGGCCGGTGGGGTGCGGTCCTGGTCGGAAGGAGGTGGAGAGTCGGGGGTCACCAGGCC
ABHD4_rs8011143	AGGTTTGGGATACCACCTGTAGGTGGTGTGACTAGCAGTTCGCAATCTGACAGGAGTAAGAAAAAGTTGCTACGAGAAGAATGACTCAGCTCCCAGCCGA
CLU_1_rs2279590	GTCTAGATGTATAAGAAGCATGGGGTCAGCTCTCTAGGTTTCCTTGGAGGAGCAGGAGGACTTCCTTATCAGAAGCCTGACTTCTGTTGCAGAGCGCATG
CLU_2_rs7982	TTCCTTGAGATGATACACGAGGCTCAGCAGGCCATGGACATCCACTTCCACAGCCCGGCCTTCCAGCACCCGCCAACAGAATTCATACGAGGTGAGAAGG
CLU_3_rs11136000	GCAAAGGGAATGGCAGGCATTCAGCACCAAAGCCACACCAGCTATCAAAACTCTCTAACGGGCCCTTGCCACTTGACCCAATAATTCTGTAAGAATCTGT
CLU_4_rs4236673	ACAAAACAAAGACTCTATCTCAAAGGAATCCCCTGACAAAGAAAAAGATGCTTAAAAATATTTGAAACAGTATTAGCTTATGGCAAAAAAAAAAAAATCA
CLU_5_rs11787077	TCAAAAAAAAAAAAATAGCCTATCCACACCCCAGAGTTAGGTGAGGTCTCTGTCCTGCTCCATCATCCCCTGTCCCCTGCTGGGCAAGGACAACCCACCT
CLU_6_rs1532276	TTCCTGAAGGTTGGACGCCACGCCTGTCTGGGCCCCTGCCGCCACCCCACCCAGAGCCTGCTTGGAACTAGCATGTGATCAGGGCTTAGAAACATCTATT
CLU_7_rs1532277	TGTCTGGGCCCCTGCCGCCACCCCATCCAGAGCCTGCTTGGAACTAGCACGTGATCAGGGCTTAGAAACATCTATTGAAATGAATCTGGGCATTAGGCCC
CLU_8_rs1532278	GGTGACCCGCAGTCCTCCCAGGCTGTGTCAGCTGATGCTGAGGCTGCAGTTAAGAAGCAGGGAAGGTTCATTTGCTTCTGAAAGCATCAGGGAGTGAGAT
CLU_9_rs9331896	AGCTCTTCCCCTCCCAGGCCCCTTAGCCCAGCTCCCAGGCCTCCTCCACAAAGCTGTGTCTGGACCACCGGAGCTCTTATCCCTCTCCCCTTTGGAGTGC
CLU_10_rs2070926	CCTGCAAATGCCGGCAGTCTGATGCACGCAGAGCCTGAACCAGGGGCCTGGGAGCTGAGGCTCAGAGTGGGCCCAGACACAGGCACCCAGACCCAGTGCA
CLU_11_rs867230	GCGTCATCGCTGGGCGACTGATTTCGAGTTTCCGGTCAGGTTAGGCCGGTGGGGTGCGGTCCTGGTCGGAAGGAGGTGGAGAGTCGGGGGTCACCAGGCC
CLU_6_rs1532276_BOB	TTCCTGAAGGTTGGACGCCACGCCTGTCTGGGCCCCTGCCGCCACCCCATCCAGAGCCTGCTTGGAACTAGCACGTGATCAGGGCTTAGAAACATCTATT
CLU_7_rs1532277_BOB	TGTCTGGGCCCCTGCCGCCACCCCACCCAGAGCCTGCTTGGAACTAGCATGTGATCAGGGCTTAGAAACATCTATTGAAATGAATCTGGGCATTAGGCCC
CLU_8_rs1532278_BOB	GGTGACCCGCAGTCCTCCCAGGCTGTGTCAGCTGATGCTGAGGCTGCAATTAAGAAGCAGGGAAGGTTCATTTGCTTCTGAAAGCATCAGGGAGTGAGAT
TAF1C_rs4150126	CAGCTTCCAGTCTCTCGAGGTGGCCAGTGTGGTGCTTGGTCTTTGTTTCCAGGATGGACTTCCCCAGCTCCCTCCGCCCTGCATTGTTTCTG
SDF4_rs60252802	GACATCAAGGGCTCCACACAGCCGACTTCACATCTCCAAATCCTACTAACCGGCGATGAGGGTCCACGCGGTTCAGAAGCGGAAGCGCAGGCGCAGGGAA
SDF4_rs60252802_2	GACATCAAGGGCTCCACACAGCCGACTTCACATCTCCAAATCCTACTAACTGGCGATGAGGGTCCACGCGGTTCAGAAGCGGAAGCGCAGGCGCAGGGAA
SORL1_rs11218343	TCCAAGATCCTGAACAATAATGGAATATGATGTTATTTTAAAATACTCTGTTACCGGCTGGGTGCAGTGGCTCACATCTGTAATCCCAGCAGTTTGGGAG
ADAM10_rs2555356	AAAAAAAAGAAAGAAATTCATATTAATTTTCCTTAGTACAACAACATTGTGATTATAAGGAGAAGGTTCTAAATTTTGGGAGGTTCATTTTAAATATTTA
ABCA7_rs4147914	CAGGACCCCCATGACCTCCATGGCTGAGTCCACCCCATCTCTGCAGTGCTAGTAGAAGAGGCACCGCCCGGCCTGAGTCCTGGCGTCTCCGTTCGCAGCC
CCDC6_rs1171830_A_C	GGGCGGAGGTCGGCGCTGCGGCGCGTCCCCGGGGGGCACTCACGATGGTCACGCTGGCTTTGCGCAGGTCGCGGTTCTCCTCCTGCAGTGCCTTGCACTT
CCDC6_59906113_G_A	CCTCCCGGGGCGGGCGGAGGTCGGCGCTGCGGCGCGTCCCCGGGGAGCACTCACGATGGTAACGCTGGCTTTGCGCAGGTCGCGGTTCTCCTCCTGCAGT
CCDC6_59906114_G_A	CCTCCCGGGGCGGGCGGAGGTCGGCGCTGCGGCGCGTCCCCGGGGGACACTCACGATGGTAACGCTGGCTTTGCGCAGGTCGCGGTTCTCCTCCTGCAGT
CCDC6_59906118_T_V	CTCCCGGGGCGGGCGGAGGTCGGCGCTGCGGCGCGTCCCCGGGGGGCACVCACGATGGTAACGCTGGCTTTGCGCAGGTCGCGGTTCTCCTCCTGCAGTG
CCDC6_59906119_C_D	TCCCGGGGCGGGCGGAGGTCGGCGCTGCGGCGCGTCCCCGGGGGGCACTDACGATGGTAACGCTGGCTTTGCGCAGGTCGCGGTTCTCCTCCTGCAGTGC
CCDC6_59906120_A_B	CCCGGGGCGGGCGGAGGTCGGCGCTGCGGCGCGTCCCCGGGGGGCACTCBCGATGGTAACGCTGGCTTTGCGCAGGTCGCGGTTCTCCTCCTGCAGTGCC
CCDC6_59906121_C_D	CCGGGGCGGGCGGAGGTCGGCGCTGCGGCGCGTCCCCGGGGGGCACTCADGATGGTAACGCTGGCTTTGCGCAGGTCGCGGTTCTCCTCCTGCAGTGCCT
CCDC6_59906122_G_H	CGGGGCGGGCGGAGGTCGGCGCTGCGGCGCGTCCCCGGGGGGCACTCACHATGGTAACGCTGGCTTTGCGCAGGTCGCGGTTCTCCTCCTGCAGTGCCTT
CCDC6_59906124_T_C	GGGCGGGCGGAGGTCGGCGCTGCGGCGCGTCCCCGGGGGGCACTCACGACGGTAACGCTGGCTTTGCGCAGGTCGCGGTTCTCCTCCTGCAGTGCCTTGC
CCDC6_59906125_G_H	GGCGGGCGGAGGTCGGCGCTGCGGCGCGTCCCCGGGGGGCACTCACGATHGTAACGCTGGCTTTGCGCAGGTCGCGGTTCTCCTCCTGCAGTGCCTTGCA
CCDC6_59906128_A_B	GGGCGGAGGTCGGCGCTGCGGCGCGTCCCCGGGGGGCACTCACGATGGTBACGCTGGCTTTGCGCAGGTCGCGGTTCTCCTCCTGCAGTGCCTTGCACTT
CCDC6_59906128_A_CTA	GGGCGGAGGTCGGCGCTGCGGCGCGTCCCCGGGGGGCACTCACGATGGTCTAGCTGGCTTTGCGCAGGTCGCGGTTCTCCTCCTGCAGTGCCTTGCACTTCA
CCDC6_59906130_C_A	GCGGAGGTCGGCGCTGCGGCGCGTCCCCGGGGGGCACTCACGATGGTAAAGCTGGCTTTGCGCAGGTCGCGGTTCTCCTCCTGCAGTGCCTTGCACTTCA
CCDC6_59906131_G_H	CGGAGGTCGGCGCTGCGGCGCGTCCCCGGGGGGCACTCACGATGGTAACHCTGGCTTTGCGCAGGTCGCGGTTCTCCTCCTGCAGTGCCTTGCACTTCAG
CCDC6_59906134_G_H	AGGTCGGCGCTGCGGCGCGTCCCCGGGGGGCACTCACGATGGTAACGCTHGCTTTGCGCAGGTCGCGGTTCTCCTCCTGCAGTGCCTTGCACTTCAGTTT
CCDC6_59906135_G_A	GGTCGGCGCTGCGGCGCGTCCCCGGGGGGCACTCACGATGGTAACGCTGACTTTGCGCAGGTCGCGGTTCTCCTCCTGCAGTGCCTTGCACTTCAGTTTG

## Sheet: S6-SNPs statistical summary
Supplementary Table 6 - Statistical summary of targeted SNPs
Cell line	name	HDR allele fraction	Deletion allele fraction	Edit fraction (HDR + Del)	P value - HDR effect	HDR effect	HDR 95% conf interval low	HDF 95% conf interval high	P value - Del effect	Del effect	Del 95% conf interval low	Del 95% conf interval high
Kolf2	MUL1_rs6700034	0.108065	0.76417	0.872235	6.26935e-05	2.11079	1.82094	2.40063	0.000241126	2.83341	2.25089	3.41593
Kolf2	ABHD4_rs8011143	0.641996	0.325311	0.967307	0.0002194	0.397223	0.344719	0.449726	9.24613e-07	0.755376	0.707688	0.803063
Kolf2	TAF1C_rs4150126	0.0944214	0.35694	0.451361	1.89171e-06	0.266223	0.245904	0.286543	0.0243385	1.03696	1.00537	1.06855
Kolf2	CLU_1_rs2279590	0.0213841	0.110619	0.132003	0.0347547	0.871618	0.75834	0.984896	0.182438	0.923767	0.807902	1.03963
Kolf2	CLU_2_rs7982	0.00934058	0.0359195	0.0452601	0.782101	0.96088	0.646409	1.27535	0.466644	0.872296	0.49005	1.25454
Kolf2	CLU_3_rs11136000	0.0148799	0.0615109	0.0763907	0.178859	0.955024	0.885539	1.02451	0.683901	0.979705	0.86791	1.0915
Kolf2	CLU_4_rs4236673	0.00166567	NA - omitted	NA	NA	NA	NA	NA	NA	NA	NA	NA
Kolf2	CLU_5_rs11787077	0.0241952	0.104656	0.128851	0.197096	0.924745	0.805639	1.04385	0.0334258	1.18448	1.0135	1.35547
Kolf2	CLU_6_rs1532276	0.264874	0.610918	0.875792	0.00043796	0.825132	0.773238	0.877027	9.19764e-07	1.24889	1.19251	1.30528
Kolf2	CLU_7_rs1532277	0.363907	0.329769	0.693677	0.000172841	0.932173	0.90744	0.956907	0.000109046	0.787332	0.738921	0.835742
Kolf2	CLU_8_rs1532278	0.36231	0.494774	0.857083	0.00047326	0.879858	0.835568	0.924147	0.00197135	0.925572	0.888293	0.96285
Kolf2	CLU_9_rs9331896	0.379891	0.391268	0.77116	0.00460626	0.889964	0.829226	0.950702	0.0199744	0.917925	0.85578	0.980071
Kolf2	CLU_10_rs2070926	0.204029	0.505156	0.709185	0.035041	0.934205	0.875411	0.992999	0.0293603	1.06569	1.00789	1.12349
Kolf2	CLU_11_rs867230	0.517123	0.364103	0.881227	0.0748754	0.96616	0.927156	1.00516	0.393169	0.960744	0.850046	1.07144
BOB	CLU_6_rs1532276	0.109021	0.633451	0.742472	0.00194055	1.13768	1.07657	1.19878	6.80926e-05	1.45175	1.34626	1.55723
BOB	CLU_7_rs1532277	0.150018	0.685597	0.835616	0.0305226	1.09718	1.01347	1.1809	0.000243815	0.812225	0.767463	0.856988
BOB	CLU_8_rs1532278	0.0671191	0.919942	0.987061	0.536712	1.03621	0.899747	1.17268	0.740976	1.0177	0.891872	1.14352
						** Note, in BOB cell line, HDR effect is for opposite direction of SNP edit.

## Sheet: S7-All GenIE replicates
Supplementary Table 7 - All GenIE replicates
name	batch	replicate	type	num_softclipped	num_hardclipped	num_insertion	num_primerdimer	num_reads	reads_excluded_nonspanning	reads_excluded_for_minoverlap	reads_excluded_for_mismatches	num_wt_reads	num_hdr_reads	num_deletion_reads	num_kept_reads	num_deletions_2bp_window	num_deletions_10bp_window	num_deletions_20bp_window	num_udps	num_edit_reads	reads_excluded_for_multiple_deletions	HDR_WT_ratio	DEL_WT_ratio	HDR_rate	DEL_rate	editing_rate	WT_rate	EXCLUDED
CLU_1	A	c1.1	cDNA	1032	0	2053	302	59692	439	0	0	50211	1201	57200	476	694	1518	5773	100	6974	0	0.0239191	0.114975	0.0209965	0.100927	0.121923	0.877815
CLU_1	A	c1.2	cDNA	823	0	2242	36	61187	36	1	1	50925	1168	58907	417	664	1831	6785	125	7953	0	0.0229357	0.133235	0.0198279	0.115182	0.135009	0.864498
CLU_1	A	c1.3	cDNA	7095	0	2232	6366	68885	6494	0	3	52585	907	60156	155	416	1709	6640	106	7547	0	0.0172483	0.126272	0.0150775	0.11038	0.125457	0.874144
CLU_1	A	c2.1	cDNA	1126	0	1774	597	55857	691	0	0	47472	1238	53392	274	399	1342	4671	91	5909	0	0.0260785	0.0983948	0.023187	0.087485	0.110672	0.889122
CLU_1	A	c2.2	cDNA	1425	0	2693	582	75103	764	0	1	62376	1346	71645	547	820	2429	7911	129	9257	0	0.0215788	0.126828	0.0187871	0.110419	0.129207	0.870626
CLU_1	A	c2.3	cDNA	468	0	1128	0	30687	29	0	0	25953	590	29530	163	316	881	2983	106	3573	0	0.0227334	0.114939	0.0199797	0.101016	0.120996	0.878869
CLU_1	A	c3.1	cDNA	875	0	1888	144	59428	197	0	1	50686	891	57342	237	363	1359	5759	112	6650	0	0.0175788	0.113621	0.0155383	0.100432	0.115971	0.883925
CLU_1	A	c3.2	cDNA	648	0	2684	0	66575	8	0	1	56085	1099	63882	642	766	1883	6688	105	7787	0	0.0195953	0.119248	0.0172036	0.104693	0.121897	0.877947
CLU_1	A	g1.1	gDNA	883	0	1949	0	60898	233	0	1	50732	1184	58715	389	629	1962	6793	274	7977	0	0.0233383	0.1339	0.0201652	0.115694	0.13586	0.864038
CLU_1	A	g1.2	gDNA	774	0	1878	0	59501	124	1	0	49952	1183	57498	378	546	1651	6352	276	7535	0	0.0236827	0.127162	0.0205746	0.110473	0.131048	0.868761
CLU_1	A	g2.1	gDNA	670	0	1879	0	57154	114	0	0	47869	1247	55161	385	610	1637	6024	280	7271	0	0.0260503	0.125843	0.0226066	0.109208	0.131814	0.867805
CLU_1	A	g3.1	gDNA	791	0	2236	0	67139	183	0	0	56268	1434	64720	493	712	1964	6995	310	8429	0	0.0254852	0.124316	0.022157	0.108081	0.130238	0.869407
CLU_2	C	c1.1	cDNA	838	0	823	0	47772	0	0	2	44145	255	46947	0	0	181	2542	33	2797	0	0.00577642	0.057583	0.00543166	0.0541462	0.0595778	0.940316
CLU_2	C	c1.2	cDNA	165	0	1512	0	55922	1	0	1	51457	488	54408	2	253	408	2357	36	2845	0	0.00948365	0.0458052	0.00896927	0.0433208	0.0522901	0.945762
CLU_2	C	c1.3	cDNA	189	0	1278	0	57563	1	0	3	54093	357	56281	0	0	291	1825	33	2182	0	0.00659974	0.0337382	0.00634317	0.0324266	0.0387697	0.961124
CLU_2	C	c1.4	cDNA	2435	0	258	1	43916	2240	0	3	39811	274	41415	0	102	189	1324	27	1598	0	0.00688252	0.0332571	0.00661596	0.0319691	0.0385851	0.96127
CLU_2	C	c2.5	cDNA	129	0	795	1	38330	3	0	0	35769	268	37532	0	1	125	1493	22	1761	0	0.00749252	0.0417401	0.00714057	0.0397794	0.04692	0.953027
CLU_2	C	c2.6	cDNA	241	0	553	76	45273	76	0	2	41854	697	44642	0	82	622	2080	36	2777	0	0.0166531	0.0496966	0.0156131	0.0465929	0.062206	0.937548
CLU_2	C	c2.7	cDNA	177	0	390	5	50334	5	0	3	47606	468	49936	133	392	542	1852	22	2320	0	0.00983069	0.0389027	0.009372	0.0370875	0.0464595	0.95334
CLU_2	C	c2.8	cDNA	591	0	1016	374	61886	375	0	3	57433	721	60492	0	479	612	2327	28	3048	0	0.0125538	0.0405168	0.0119189	0.0384679	0.0503868	0.949431
CLU_2	C	g1.1	gDNA	159	0	640	0	45994	0	0	1	43271	390	45353	51	191	369	1653	208	2043	0	0.00901296	0.0382011	0.00859921	0.0364474	0.0450466	0.954093
CLU_2	C	g1.2	gDNA	205	0	835	0	54767	25	0	1	51351	524	53906	33	229	505	2001	232	2525	0	0.0102043	0.0389671	0.00972063	0.0371202	0.0468408	0.952603
CLU_2	C	g1.3	gDNA	285	0	998	0	64300	61	0	5	60429	563	63236	38	245	502	2196	218	2759	0	0.00931672	0.0363402	0.00890316	0.0347271	0.0436302	0.955611
CLU_2	C	g1.4	gDNA	167	0	722	0	47723	30	0	2	44768	467	46969	39	196	412	1698	212	2165	0	0.0104316	0.0379289	0.00994273	0.0361515	0.0460942	0.953139
CLU_3	B	c1.1	cDNA	873	0	1752	262	43140	687	1	2	37803	531	40698	0	313	603	2363	124	2894	0	0.0140465	0.0625083	0.0130473	0.0580618	0.0711091	0.928866
CLU_3	B	c1.2	cDNA	843	0	1677	584	45600	591	0	0	40181	539	43332	0	345	765	2606	122	3145	0	0.0134143	0.0648565	0.0124388	0.0601403	0.0725792	0.927282
CLU_3	B	c1.3	cDNA	317	0	1762	76	40807	203	0	0	36052	584	38842	0	288	645	2205	133	2789	0	0.0161988	0.0611617	0.0150353	0.0567684	0.0718037	0.928171
CLU_3	B	c2.1	cDNA	116	0	2098	0	39471	3	0	1	34707	579	37369	0	232	508	2082	122	2661	0	0.0166825	0.0599879	0.0154941	0.0557146	0.0712088	0.928764
CLU_3	B	c2.2	cDNA	616	0	1458	454	32686	550	1	2	28357	485	30675	0	234	433	1832	117	2317	0	0.0171034	0.0646049	0.0158109	0.0597229	0.0755338	0.924434
CLU_3	B	c2.3	cDNA	701	0	2325	374	44046	550	3	2	38288	591	41166	0	309	632	2280	114	2871	0	0.0154356	0.0595487	0.0143565	0.0553855	0.069742	0.930088
CLU_3	B	c3.1	cDNA	305	0	1458	4	42940	220	0	1	38371	569	41261	0	265	655	2321	104	2890	0	0.0148289	0.0604884	0.0137903	0.0562517	0.0700419	0.929958
CLU_3	B	c3.2	cDNA	963	0	1538	539	44398	824	1	2	38707	593	42033	0	322	693	2732	120	3325	0	0.0153202	0.0705815	0.014108	0.0649966	0.0791045	0.920872
CLU_3	B	g1.1	gDNA	223	0	353	4	27448	80	0	2	24932	395	27013	0	162	399	1685	183	2080	0	0.0158431	0.0675838	0.0146226	0.0623774	0.077	0.922963
CLU_3	B	g1.2	gDNA	169	0	303	0	24362	49	0	1	22061	356	24009	0	163	418	1592	171	1948	0	0.0161371	0.0721635	0.0148278	0.0663085	0.0811362	0.918864
CLU_3	B	g2.1	gDNA	110	0	326	0	23504	19	0	0	21453	338	23159	0	158	359	1368	190	1706	0	0.0157554	0.0637673	0.0145948	0.0590699	0.0736647	0.926335
CLU_3	B	g3.1	gDNA	171	0	359	0	27673	41	0	2	25238	422	27271	0	161	424	1609	199	2031	0	0.0167208	0.0637531	0.0154743	0.0590004	0.0744747	0.925452
CLU_4	A	c0.1	cDNA	269	0	8534	0	46985	1	0	24	13090	22	38426	0	0	0	25314	47	25336	0	0.00168067	1.93384	0.000572529	0.658773	0.659345	0.340655
CLU_4	A	c0.2	cDNA	398	0	5667	231	34025	232	0	8	9517	20	28118	0	0	0	18580	62	18600	0	0.0021015	1.9523	0.000711288	0.660787	0.661498	0.338466
CLU_4	A	c0.3	cDNA	227	0	7339	0	41051	1	0	14	10994	23	33697	0	0	0	22680	59	22703	0	0.00209205	2.06294	0.000682553	0.673057	0.67374	0.32626
CLU_4	A	g0.1	gDNA	236	0	3163	0	47581	10	0	8	15203	27	44400	0	0	0	29169	44	29196	0	0.00177597	1.91863	0.000608108	0.656959	0.657568	0.34241
CLU_4	A	g0.2	gDNA	260	0	3442	35	53407	36	0	17	16400	33	49912	0	0	0	33471	54	33504	0	0.0020122	2.04091	0.000661164	0.6706	0.671261	0.328578
CLU_4	A	g0.3	gDNA	270	0	3277	4	46425	4	0	14	14908	32	43130	0	0	0	28184	51	28216	0	0.0021465	1.89053	0.000741943	0.653466	0.654208	0.345653
CLU_5	B	c1.1	cDNA	105	0	2384	2	32210	3	0	37	25816	736	29786	0	446	759	3231	123	3967	0	0.0285095	0.125155	0.0247096	0.108474	0.133183	0.866716
CLU_5	B	c1.2	cDNA	104	0	2464	4	33091	9	0	59	26329	589	30559	0	510	770	3638	131	4227	0	0.0223708	0.138175	0.0192742	0.119048	0.138323	0.861579
CLU_5	B	c1.3	cDNA	74	0	2555	2	32202	6	0	53	24750	615	29588	0	722	1027	4219	140	4834	0	0.0248485	0.170465	0.0207855	0.142592	0.163377	0.836488
CLU_5	B	c2.1	cDNA	3297	0	2182	82	37783	2368	0	34	26849	600	33199	0	544	917	5748	135	6348	0	0.0223472	0.214086	0.0180728	0.173138	0.191211	0.808729
CLU_5	B	c2.2	cDNA	11443	0	1077	11185	26521	11213	0	23	11935	287	14208	0	254	481	1984	83	2271	0	0.0240469	0.166234	0.0201999	0.13964	0.15984	0.84002
CLU_5	B	c2.3	cDNA	4330	0	2623	1	37168	2651	0	41	25408	520	31853	0	451	870	5921	118	6441	0	0.020466	0.233037	0.016325	0.185885	0.20221	0.797664
CLU_5	B	c3.1	cDNA	4017	0	2145	83	29003	1552	0	34	20241	503	25272	0	444	629	4525	131	5028	0	0.0248506	0.223556	0.0199034	0.179052	0.198955	0.800926
CLU_5	B	c3.2	cDNA	63	0	1529	3	24784	4	0	27	18085	532	23224	0	365	796	4605	123	5137	0	0.0294166	0.254631	0.0229073	0.198286	0.221194	0.77872
CLU_5	B	g1.1	gDNA	71	0	1503	0	29576	2	0	41	24243	683	28030	0	508	752	3100	181	3783	0	0.0281731	0.127872	0.0243667	0.110596	0.134963	0.864895
CLU_5	B	g1.2	gDNA	92	0	972	0	18860	1	0	29	15694	403	17858	0	291	441	1760	152	2163	0	0.0256786	0.112145	0.0225669	0.0985553	0.121122	0.878822
CLU_5	B	g2.1	gDNA	90	0	1525	0	27057	2	0	42	22112	629	25488	0	454	685	2745	194	3374	0	0.0284461	0.124141	0.0246783	0.107698	0.132376	0.867546
CLU_5	B	g3.1	gDNA	87	0	1504	1	28821	4	0	57	23721	686	27256	0	463	701	2845	181	3531	0	0.0289195	0.119936	0.0251688	0.104381	0.129549	0.870304
CLU_6	A	c1.1	cDNA	785	0	3523	1	37098	68	0	1	3552	6527	33506	600	1431	5212	23018	446	29545	0	1.83756	6.48029	0.194801	0.686981	0.881782	0.106011
CLU_6	A	c1.2	cDNA	2478	0	4558	15	48994	1202	0	2	4486	8935	43232	781	1724	6451	29193	479	38128	0	1.99175	6.50758	0.206676	0.675264	0.881939	0.103766
CLU_6	A	c1.3	cDNA	1831	0	4946	0	55109	91	0	1	5432	10046	50071	958	2118	8070	33993	454	44039	0	1.84941	6.25792	0.200635	0.678896	0.879531	0.108486
CLU_6	A	c2.1	cDNA	1382	0	3920	0	44446	131	0	1	4211	8030	40394	678	1576	6073	27700	472	35730	0	1.90691	6.57801	0.198792	0.685745	0.884537	0.104248
CLU_6	A	c2.2	cDNA	1662	0	4798	0	53080	183	0	0	4770	9745	48099	912	1993	7828	33003	480	42748	0	2.04298	6.91887	0.202603	0.686147	0.88875	0.0991705
CLU_6	A	c2.3	cDNA	2974	0	5392	40	56222	1533	0	4	5307	10254	49293	916	2037	7898	33079	493	43333	0	1.93217	6.23309	0.208021	0.671069	0.87909	0.107662
CLU_6	A	c3.1	cDNA	1172	0	4620	0	48688	100	0	4	4661	9058	43964	805	1838	6925	29640	459	38698	0	1.94336	6.35915	0.206032	0.674188	0.88022	0.106019
CLU_6	A	c3.2	cDNA	2464	0	5060	7	57110	470	0	2	5643	10237	51578	1031	2321	8387	35040	499	45277	0	1.81411	6.20946	0.198476	0.679359	0.877836	0.109407
CLU_6	A	g1.1	gDNA	1473	0	4400	0	43928	223	0	0	4625	10225	39305	816	1609	5367	24065	574	34290	0	2.21081	5.20324	0.260145	0.612263	0.872408	0.11767
CLU_6	A	g1.2	gDNA	1209	0	4735	0	49144	270	0	1	4908	11924	44138	898	1794	5917	26840	582	38764	0	2.4295	5.46862	0.270153	0.608093	0.878246	0.111197
CLU_6	A	g2.1	gDNA	1557	0	4557	1	47583	336	0	1	4835	11266	42689	840	1623	5671	26126	611	37392	0	2.33009	5.40352	0.263909	0.612008	0.875917	0.113261
CLU_6	A	g3.1	gDNA	1424	0	4496	0	47093	263	0	0	4747	10995	42334	846	1711	5856	26163	636	37158	0	2.3162	5.51148	0.25972	0.618014	0.877734	0.112132
CLU_7	B	c1.1	cDNA	10221	0	1765	0	36108	10116	2	4	7870	8967	24221	0	744	2360	7380	216	16347	0	1.13939	0.937738	0.370216	0.304694	0.67491	0.324925
CLU_7	B	c1.2	cDNA	13177	0	1083	0	31566	12983	2	6	5885	6361	17492	0	536	1621	5243	217	11604	0	1.08088	0.890909	0.363652	0.299737	0.663389	0.33644
CLU_7	B	c1.3	cDNA	10627	0	1179	0	29182	10533	3	4	6046	6513	17463	0	491	1729	4899	206	11412	0	1.07724	0.810288	0.37296	0.280536	0.653496	0.346218
CLU_7	B	c2.1	cDNA	6404	0	2179	0	39210	6068	1	9	10564	11063	30953	0	918	2972	9321	243	20384	0	1.04724	0.882336	0.357413	0.301134	0.658547	0.341292
CLU_7	B	c2.2	cDNA	10342	0	1243	0	29613	10093	0	2	6117	6763	18275	0	521	1700	5392	224	12155	0	1.10561	0.881478	0.370068	0.295048	0.665116	0.33472
CLU_7	B	c2.3	cDNA	10628	0	1827	0	38046	10452	4	9	8649	9421	25754	0	881	2661	7679	240	17100	0	1.08926	0.887848	0.365807	0.298167	0.663975	0.335831
CLU_7	B	c3.1	cDNA	6231	0	1415	0	27783	6084	1	6	6459	7406	20277	0	658	2000	6411	230	13817	0	1.14662	0.992569	0.365241	0.316171	0.681412	0.318538
CLU_7	B	c3.2	cDNA	9610	0	1690	0	36063	9264	3	8	8408	9093	25098	0	791	2412	7591	237	16684	0	1.08147	0.902831	0.3623	0.302454	0.664754	0.335007
CLU_7	B	g1.1	gDNA	259	0	1896	0	26994	16	0	3	7609	8985	25079	0	940	2879	8483	284	17468	0	1.18084	1.11486	0.358268	0.338251	0.696519	0.303401
CLU_7	B	g1.2	gDNA	459	0	1698	0	24339	81	0	2	6809	8084	22558	0	826	2536	7663	261	15747	0	1.18725	1.12542	0.358365	0.339702	0.698067	0.301844
CLU_7	B	g2.1	gDNA	232	0	1930	0	25023	0	0	4	7090	8261	23089	0	904	2662	7733	275	15994	0	1.16516	1.09069	0.357789	0.334921	0.692711	0.307073
CLU_7	B	g3.1	gDNA	271	0	2006	0	27999	1	0	5	8081	9494	25987	0	1009	2806	8410	284	17904	0	1.17485	1.04071	0.365337	0.323623	0.68896	0.310963
CLU_8	A	c1.1	cDNA	11347	0	2208	0	38638	19	0	0	5221	12426	36411	0	0	9156	18764	96	31190	0	2.38	3.59395	0.34127	0.515339	0.856609	0.143391
CLU_8	A	c1.2	cDNA	16305	0	2174	0	50015	64	0	1	6894	14865	47776	0	0	11955	26013	111	40878	0	2.15622	3.77328	0.311139	0.544478	0.855618	0.144298
CLU_8	A	c1.3	cDNA	17771	0	2646	1	50076	784	0	1	6319	14303	46645	0	0	10665	26014	104	40317	0	2.26349	4.11679	0.306635	0.557702	0.864337	0.13547
CLU_8	A	c2.1	cDNA	13069	0	3038	1	51144	16	0	1	7706	16663	48089	0	0	12498	23714	119	40377	0	2.16234	3.07734	0.346503	0.493127	0.839631	0.160245
CLU_8	A	c2.2	cDNA	14151	0	3250	0	54050	27	0	4	8063	17507	50769	0	0	13126	25195	123	42702	0	2.17128	3.12477	0.344836	0.496267	0.841104	0.158817
CLU_8	A	c2.3	cDNA	7073	0	1359	0	23939	23	0	0	3295	7435	22557	0	0	5958	11826	103	19261	0	2.25645	3.58907	0.329609	0.524272	0.853881	0.146074
CLU_8	A	c3.1	cDNA	11271	0	3005	0	45517	16	0	0	6953	14749	42496	0	0	10930	20790	115	35539	0	2.12124	2.99008	0.347068	0.489223	0.83629	0.163615
CLU_8	A	c3.2	cDNA	12397	0	2629	0	44654	30	0	0	6049	14245	41995	0	0	10542	21696	125	35941	0	2.35493	3.58671	0.339207	0.516633	0.85584	0.144041
CLU_8	A	g1.1	gDNA	13515	0	2664	0	49234	30	0	0	6680	16424	46540	0	0	12195	23435	128	39859	0	2.45868	3.50823	0.352901	0.503545	0.856446	0.143532
CLU_8	A	g1.2	gDNA	12526	0	2753	0	48146	25	0	2	6567	16297	45366	0	0	12088	22495	116	38792	0	2.48165	3.42546	0.359234	0.495856	0.85509	0.144756
CLU_8	A	g2.1	gDNA	12987	0	2620	0	48859	26	0	1	6545	16974	46212	0	0	11945	22691	123	39665	0	2.59343	3.46692	0.367307	0.49102	0.858327	0.14163
CLU_8	A	g3.1	gDNA	13185	0	2675	0	49056	23	0	0	6556	17133	46358	0	0	11966	22666	117	39799	0	2.61333	3.45729	0.36958	0.488934	0.858514	0.141421
CLU_9	A	c1.1	cDNA	720	0	24406	0	52972	24	0	1	6562	10435	28541	600	1559	3186	11529	335	21964	0	1.59022	1.75693	0.365614	0.403945	0.76956	0.229915
CLU_9	A	c1.2	cDNA	2139	0	25776	834	58467	1159	0	2	7367	10967	31530	696	1858	3819	13173	361	24140	0	1.48867	1.78811	0.347827	0.417793	0.76562	0.23365
CLU_9	A	c1.3	cDNA	960	0	27889	6	62227	288	0	5	8226	12388	34045	728	2030	4300	13405	333	25793	0	1.50596	1.62959	0.363871	0.393744	0.757615	0.241621
CLU_9	A	c2.1	cDNA	1092	0	17313	263	40116	427	0	1	5043	8006	22375	449	1298	2469	9294	304	17300	0	1.58755	1.84295	0.35781	0.415374	0.773184	0.225385
CLU_9	A	c2.2	cDNA	1656	0	27988	6	63104	735	0	8	8309	12080	34373	883	2128	4485	13964	314	26044	0	1.45385	1.68059	0.351439	0.406249	0.757688	0.24173
CLU_9	A	c2.3	cDNA	1224	0	11877	702	26581	878	1	2	3462	4756	13823	342	785	1750	5600	273	10356	0	1.37377	1.61756	0.344064	0.405122	0.749186	0.250452
CLU_9	A	c3.1	cDNA	853	0	24742	0	55723	239	0	5	7728	10850	30737	597	1673	3565	12129	324	22979	0	1.40399	1.56949	0.352995	0.394606	0.747601	0.251423
CLU_9	A	c3.2	cDNA	967	0	24137	162	54628	231	1	2	7267	10114	30257	654	1721	3605	12843	338	22957	0	1.39177	1.7673	0.33427	0.424464	0.758734	0.240176
CLU_9	A	g1.1	gDNA	950	0	24245	0	53270	178	0	1	6698	10408	28846	630	1632	3489	11695	404	22103	0	1.5539	1.74604	0.360813	0.405429	0.766241	0.232199
CLU_9	A	g1.2	gDNA	697	0	25258	1	55797	79	0	1	7046	11432	30459	671	1842	3798	11924	414	23356	0	1.62248	1.69231	0.375324	0.391477	0.766801	0.231327
CLU_9	A	g2.1	gDNA	837	0	20975	1	47362	141	0	4	5844	9984	26242	638	1616	3367	10382	463	20366	0	1.70842	1.77652	0.380459	0.395625	0.776084	0.222696
CLU_9	A	g3.1	gDNA	1250	0	23588	0	53136	259	0	7	6511	11080	29282	620	1627	3605	11660	470	22740	0	1.70174	1.79082	0.378389	0.398197	0.776586	0.222355
CLU_10	B	c1.1	cDNA	486	0	11979	0	33401	123	0	2	5940	4105	21297	0	2444	5104	11239	139	15344	0	0.691077	1.89209	0.19275	0.527727	0.720477	0.278913
CLU_10	B	c1.3	cDNA	209	0	14245	18	37738	65	0	3	7060	4809	23425	0	2415	5372	11536	139	16345	0	0.681161	1.63399	0.205293	0.492465	0.697759	0.301387
CLU_10	B	c2.1	cDNA	340	0	11592	1	32695	172	0	1	6180	3771	20930	0	2402	4961	10965	139	14736	0	0.610194	1.77427	0.180172	0.523889	0.704061	0.29527
CLU_10	B	c2.2	cDNA	409	0	11822	89	33316	264	0	3	6336	3746	21227	0	2181	5252	11134	141	14880	0	0.591225	1.75726	0.176473	0.524521	0.700994	0.298488
CLU_10	B	c2.3	cDNA	473	0	12697	29	34601	144	0	2	6165	3920	21758	0	2632	5561	11665	133	15585	0	0.635848	1.89213	0.180164	0.536125	0.716288	0.283344
CLU_10	B	c3.1	cDNA	384	0	14631	0	39914	173	0	7	7447	4599	25103	0	2982	6366	13049	149	17648	0	0.617564	1.75225	0.183205	0.519818	0.703024	0.296658
CLU_10	B	c3.2	cDNA	436	0	14110	0	38942	164	0	3	7144	4875	24665	0	2921	5842	12623	136	17498	0	0.682391	1.76694	0.197648	0.511778	0.709426	0.289641
CLU_10	B	g1.1	gDNA	178	0	7457	3	20811	135	0	4	3724	2623	13215	0	1345	2920	6860	120	9483	0	0.70435	1.84211	0.198487	0.519107	0.717594	0.281801
CLU_10	B	g1.2	gDNA	174	0	7236	1	19285	140	0	1	3495	2370	11908	0	1282	2724	6038	117	8408	0	0.678112	1.72761	0.199026	0.507054	0.70608	0.2935
CLU_10	B	g2.1	gDNA	124	0	7192	6	19350	79	0	2	3615	2527	12077	0	1243	2734	5932	126	8459	0	0.699032	1.64094	0.209241	0.491182	0.700422	0.299329
CLU_10	B	g3.1	gDNA	139	0	7759	3	21086	93	0	3	3795	2769	13231	0	1369	3044	6661	133	9430	0	0.729644	1.7552	0.209281	0.503439	0.71272	0.286826
CLU_11	C	c1.1	cDNA	708	0	2475	10	47548	57	0	1	5474	23077	45015	874	1343	3271	16367	303	39444	0	4.21575	2.98995	0.512651	0.36359	0.876241	0.121604
CLU_11	C	c1.2	cDNA	923	0	3118	48	57664	107	0	1	6607	27978	54438	973	1468	3780	19754	291	47732	0	4.2346	2.98986	0.513942	0.362872	0.876814	0.121367
CLU_11	C	c1.3	cDNA	998	0	2879	3	52344	154	0	0	5863	24964	49311	887	1509	3842	18388	287	43352	0	4.25789	3.13628	0.506256	0.372899	0.879155	0.118898
CLU_11	C	c1.4	cDNA	965	0	2849	142	52339	179	0	1	5860	25446	49310	931	1396	3451	17920	280	43366	0	4.34232	3.05802	0.516041	0.363415	0.879456	0.11884
CLU_11	C	c2.5	cDNA	923	0	2797	6	51593	91	0	0	5650	24700	48705	900	1454	3617	18247	291	42947	0	4.37168	3.22956	0.507135	0.374643	0.881778	0.116005
CLU_11	C	c2.6	cDNA	663	0	1841	13	34443	88	0	0	3941	16737	32514	650	918	2314	11770	275	28507	0	4.24689	2.98655	0.514763	0.361998	0.876761	0.121209
CLU_11	C	c2.7	cDNA	725	0	2526	16	48691	134	0	1	5703	23666	46030	763	1351	3486	16583	257	40249	0	4.14975	2.90777	0.514143	0.360265	0.874408	0.123897
CLU_11	C	c2.8	cDNA	810	0	3273	11	59888	131	0	0	6762	29289	56484	1083	1680	4275	20364	286	49653	0	4.33141	3.01154	0.518536	0.360527	0.879063	0.119715
CLU_11	C	g1.1	gDNA	680	0	2135	35	38936	95	0	1	4295	18910	36705	702	1147	2733	13413	299	32323	0	4.40279	3.12293	0.515189	0.365427	0.880616	0.117014
CLU_11	C	g1.2	gDNA	922	0	2418	61	47515	135	0	1	5285	23156	44961	893	1408	3297	16431	300	39587	0	4.38146	3.10899	0.515024	0.36545	0.880474	0.117546
CLU_11	C	g1.3	gDNA	855	0	2583	65	48659	139	0	0	5523	23820	45937	761	1262	3221	16516	283	40336	0	4.31287	2.9904	0.518536	0.359536	0.878072	0.12023
CLU_11	C	g1.4	gDNA	679	0	2048	59	37256	95	0	1	3943	18047	35112	717	1215	2756	13061	281	31108	0	4.57697	3.31245	0.513984	0.371981	0.885965	0.112298
CCDC6_Nonsense		b2.c1.pcr1	cDNA	12	0	14621	0	103182	0	0	4	8513	688	74671	88557	54559	73631	74398	1115	75359	0	0.0808176	8.77141	0.00776901	0.843197	0.850966	0.0961302
CCDC6_Nonsense		b2.c1.pcr2	cDNA	7	0	15237	0	104193	1	0	3	8582	848	74983	88952	54705	74199	74585	1120	75831	0	0.0988115	8.73724	0.00953323	0.84296	0.852493	0.096479
CCDC6_Nonsense		b2.c1.pcr3	cDNA	4	0	13412	0	90845	0	0	2	7484	481	64566	77431	46178	63635	64264	1060	65047	0	0.0642704	8.6272	0.00621198	0.833852	0.840064	0.0966538
CCDC6_Nonsense		b2.c1.pcr4	cDNA	9	0	11399	0	90003	0	0	3	7402	598	65055	78601	46889	64197	64800	1062	65653	0	0.080789	8.78884	0.00760805	0.827661	0.835269	0.0941718
CCDC6_Nonsense		b2.c2.pcr1	cDNA	7	0	12444	0	90219	0	0	6	7310	582	64662	77769	46067	63617	64178	1137	65244	0	0.079617	8.84569	0.0074837	0.831462	0.838946	0.0939963
CCDC6_Nonsense		b2.c2.pcr2	cDNA	15	0	18576	0	139330	0	0	5	11596	870	100269	120749	71917	98822	99584	1444	101139	0	0.0750259	8.64686	0.00720503	0.830392	0.837597	0.0960339
CCDC6_Nonsense		b2.c2.pcr3	cDNA	16	0	17707	0	129022	0	0	114	10385	1116	93167	111201	67683	91765	92673	1331	94283	0	0.107463	8.9713	0.0100359	0.837825	0.847861	0.0933894
CCDC6_Nonsense		b2.c2.pcr4	cDNA	8	0	16988	0	114813	0	0	2	8890	990	83296	97823	60565	82342	83083	1124	84286	0	0.111361	9.36963	0.0101203	0.851497	0.861617	0.0908784
CCDC6_Nonsense		b2.g1.pcr1	gDNA	12	0	30498	0	159727	0	0	6	25604	1983	86791	129223	46630	86215	86420	2044	88774	0	0.0774488	3.38974	0.0153456	0.671637	0.686983	0.198138
CCDC6_Nonsense		b2.g1.pcr2	gDNA	8	0	26397	0	137210	0	0	5	22809	1689	73272	110808	39171	72827	72971	1952	74961	0	0.0740497	3.21242	0.0152426	0.661252	0.676494	0.205843
CCDC6_Nonsense		b2.g1.pcr3	gDNA	11	0	21412	0	108566	0	0	5	18571	1308	57066	87149	30204	56699	56842	1748	58374	0	0.0704324	3.07286	0.0150088	0.65481	0.669818	0.213095
CCDC6_Nonsense		b2.g1.pcr4	gDNA	5	0	26450	0	135628	0	0	2	22695	1507	72140	109176	37948	71582	71773	1939	73647	0	0.0664023	3.17867	0.0138034	0.660768	0.674571	0.207875
CCDC6_rs1171830_A_C		b2.c1.pcr1	cDNA	12	0	14621	0	103182	0	0	4	8531	1229	74671	88557	54559	73631	74398	1043	75900	0	0.144063	8.7529	0.0138781	0.843197	0.857075	0.0963334
CCDC6_rs1171830_A_C		b2.c1.pcr2	cDNA	7	0	15237	0	104193	1	0	3	8598	1113	74983	88952	54705	74199	74585	1052	76096	0	0.129449	8.72098	0.0125124	0.84296	0.855473	0.0966589
CCDC6_rs1171830_A_C		b2.c1.pcr3	cDNA	4	0	13412	0	90845	0	0	2	7529	1076	64566	77431	46178	63635	64264	985	65642	0	0.142914	8.57564	0.0138962	0.833852	0.847748	0.097235
CCDC6_rs1171830_A_C		b2.c1.pcr4	cDNA	9	0	11399	0	90003	0	0	3	7408	1248	65055	78601	46889	64197	64800	994	66303	0	0.168467	8.78172	0.0158777	0.827661	0.843539	0.0942482
CCDC6_rs1171830_A_C		b2.c2.pcr1	cDNA	7	0	12444	0	90219	0	0	6	7314	1384	64662	77769	46067	63617	64178	1059	66046	0	0.189226	8.84085	0.0177963	0.831462	0.849259	0.0940478
CCDC6_rs1171830_A_C		b2.c2.pcr2	cDNA	15	0	18576	0	139330	0	0	5	11633	1952	100269	120749	71917	98822	99584	1347	102221	0	0.167799	8.61936	0.0161658	0.830392	0.846558	0.0963403
CCDC6_rs1171830_A_C		b2.c2.pcr3	cDNA	16	0	17707	0	129022	0	0	114	10402	1477	93167	111201	67683	91765	92673	1242	94644	0	0.141992	8.95664	0.0132823	0.837825	0.851107	0.0935423
CCDC6_rs1171830_A_C		b2.c2.pcr4	cDNA	8	0	16988	0	114813	0	0	2	8914	1130	83296	97823	60565	82342	83083	1038	84426	0	0.126767	9.3444	0.0115515	0.851497	0.863049	0.0911238
CCDC6_rs1171830_A_C		b2.g1.pcr1	gDNA	12	0	30498	0	159727	0	0	6	25683	3750	86791	129223	46630	86215	86420	1924	90541	0	0.146011	3.37932	0.0290196	0.671637	0.700657	0.198749
CCDC6_rs1171830_A_C		b2.g1.pcr2	gDNA	8	0	26397	0	137210	0	0	5	22857	3161	73272	110808	39171	72827	72971	1853	76433	0	0.138295	3.20567	0.0285268	0.661252	0.689779	0.206276
CCDC6_rs1171830_A_C		b2.g1.pcr3	gDNA	11	0	21412	0	108566	0	0	5	18620	2600	57066	87149	30204	56699	56842	1638	59666	0	0.139635	3.06477	0.029834	0.65481	0.684644	0.213657
CCDC6_rs1171830_A_C		b2.g1.pcr4	gDNA	5	0	26450	0	135628	0	0	2	22753	3310	72140	109176	37948	71582	71773	1832	75450	0	0.145475	3.17057	0.030318	0.660768	0.691086	0.208407
CCDC6_59906113_G_A		b1.c1.pcr1	cDNA	8	0	14523	0	104678	1	0	5	9988	53	62797	90149	21746	38314	48842	1179	62850	0	0.00530637	6.28724	0.000587916	0.696591	0.697179	0.110794
CCDC6_59906113_G_A		b1.c1.pcr2	cDNA	11	0	13565	0	104025	0	0	2	10328	65	63423	90458	19840	37502	47770	1236	63488	0	0.00629357	6.14088	0.000718566	0.701132	0.701851	0.114175
CCDC6_59906113_G_A		b1.c1.pcr3	cDNA	24	0	10606	0	80010	19	0	4	6814	27	49487	69381	16283	30322	39295	1111	49514	0	0.00396243	7.26255	0.000389156	0.713264	0.713654	0.0982113
CCDC6_59906113_G_A		b1.c1.pcr4	cDNA	9	0	12969	0	106719	0	0	7	9084	2	67041	93743	23716	41760	53636	1315	67043	0	0.000220167	7.38012	2.13e-05	0.715157	0.715179	0.0969032
CCDC6_59906113_G_A		b1.c2.pcr1	cDNA	8	0	16650	0	123758	1	0	7	11358	45	74620	107100	24724	45227	58682	1401	74665	0	0.00396196	6.56982	0.000420168	0.696732	0.697152	0.10605
CCDC6_59906113_G_A		b1.c2.pcr2	cDNA	18	0	12823	0	97822	0	0	9	9121	36	59519	84990	18708	36373	46794	1232	59555	0	0.00394694	6.52549	0.000423579	0.700306	0.700729	0.107319
CCDC6_59906113_G_A		b1.c2.pcr3	cDNA	11	0	14063	0	116403	0	0	8	10788	42	71760	102332	23334	43347	56093	1424	71802	0	0.00389321	6.65184	0.000410429	0.701247	0.701657	0.105422
CCDC6_59906113_G_A		b1.c2.pcr4	cDNA	13	0	14378	0	110143	0	0	35	10662	88	66274	95730	21659	41304	53400	1284	66362	0	0.00825361	6.21591	0.000919252	0.692301	0.693221	0.111376
CCDC6_59906113_G_A		b1.g1.pcr1	gDNA	8	0	22706	0	113916	2	0	5	20573	123	60348	91203	5725	29828	35771	1929	60471	0	0.00597871	2.93336	0.00134864	0.661689	0.663037	0.225574
CCDC6_59906113_G_A		b1.g1.pcr2	gDNA	11	0	26090	0	129979	0	0	4	22966	124	69184	103885	6246	34336	41179	2037	69308	0	0.00539929	3.01245	0.00119363	0.665967	0.667161	0.221071
CCDC6_59906113_G_A		b1.g1.pcr3	gDNA	8	0	31408	0	155965	1	0	8	27529	185	83088	124548	7796	41705	49729	2160	83273	0	0.00672019	3.0182	0.00148537	0.667116	0.668602	0.221031
CCDC6_59906113_G_A		b1.g1.pcr4	gDNA	15	0	33497	0	169804	1	0	9	30097	160	90587	136297	8486	44992	54010	2202	90747	0	0.00531614	3.00983	0.00117391	0.664629	0.665803	0.220819
CCDC6_59906114_G_A		b1.c1.pcr1	cDNA	8	0	14523	0	104678	1	0	5	9988	200	62797	90149	22378	45186	54702	1179	62997	0	0.020024	6.28724	0.00221855	0.696591	0.69881	0.110794
CCDC6_59906114_G_A		b1.c1.pcr2	cDNA	11	0	13565	0	104025	0	0	2	10328	259	63423	90458	20456	43355	54435	1236	63682	0	0.0250775	6.14088	0.00286321	0.701132	0.703995	0.114175
CCDC6_59906114_G_A		b1.c1.pcr3	cDNA	24	0	10606	0	80010	19	0	4	6814	276	49487	69381	17064	35850	43298	1111	49763	0	0.0405048	7.26255	0.00397803	0.713264	0.717242	0.0982113
CCDC6_59906114_G_A		b1.c1.pcr4	cDNA	9	0	12969	0	106719	0	0	7	9084	160	67041	93743	24772	48599	59104	1315	67201	0	0.0176134	7.38012	0.00170679	0.715157	0.716864	0.0969032
CCDC6_59906114_G_A		b1.c2.pcr1	cDNA	8	0	16650	0	123758	1	0	7	11358	104	74620	107100	25695	53115	65229	1401	74724	0	0.00915654	6.56982	0.000971055	0.696732	0.697703	0.10605
CCDC6_59906114_G_A		b1.c2.pcr2	cDNA	18	0	12823	0	97822	0	0	9	9121	114	59519	84990	19801	42824	52197	1232	59633	0	0.0124986	6.52549	0.00134133	0.700306	0.701647	0.107319
CCDC6_59906114_G_A		b1.c2.pcr3	cDNA	11	0	14063	0	116403	0	0	8	10788	95	71760	102332	24330	50917	62599	1424	71855	0	0.00880608	6.65184	0.000928351	0.701247	0.702175	0.105422
CCDC6_59906114_G_A		b1.c2.pcr4	cDNA	13	0	14378	0	110143	0	0	35	10662	208	66274	95730	22839	48855	58289	1284	66482	0	0.0195085	6.21591	0.00217278	0.692301	0.694474	0.111376
CCDC6_59906114_G_A		b1.g1.pcr1	gDNA	8	0	22706	0	113916	2	0	5	20573	416	60348	91203	6082	31668	46503	1929	60764	0	0.0202207	2.93336	0.00456125	0.661689	0.66625	0.225574
CCDC6_59906114_G_A		b1.g1.pcr2	gDNA	11	0	26090	0	129979	0	0	4	22966	436	69184	103885	6639	36415	53645	2037	69620	0	0.0189846	3.01245	0.00419695	0.665967	0.670164	0.221071
CCDC6_59906114_G_A		b1.g1.pcr3	gDNA	8	0	31408	0	155965	1	0	8	27529	572	83088	124548	8202	43983	64514	2160	83660	0	0.0207781	3.0182	0.00459261	0.667116	0.671709	0.221031
CCDC6_59906114_G_A		b1.g1.pcr4	gDNA	15	0	33497	0	169804	1	0	9	30097	648	90587	136297	8960	47700	70162	2202	91235	0	0.0215304	3.00983	0.00475432	0.664629	0.669384	0.220819
CCDC6_59906118_T_A		b1.c1.pcr1	cDNA	8	0	14523	0	104678	1	0	5	9988	1792	62797	90149	44472	48271	60352	1179	64589	0	0.179415	6.28724	0.0198782	0.696591	0.716469	0.110794
CCDC6_59906118_T_A		b1.c1.pcr2	cDNA	11	0	13565	0	104025	0	0	2	10328	1687	63423	90458	42241	47204	61194	1236	65110	0	0.163342	6.14088	0.0186495	0.701132	0.719782	0.114175
CCDC6_59906118_T_A		b1.c1.pcr3	cDNA	24	0	10606	0	80010	19	0	4	6814	1390	49487	69381	34975	38844	47757	1111	50877	0	0.203992	7.26255	0.0200343	0.713264	0.733299	0.0982113
CCDC6_59906118_T_A		b1.c1.pcr4	cDNA	9	0	12969	0	106719	0	0	7	9084	1719	67041	93743	47134	52735	65024	1315	68760	0	0.189234	7.38012	0.0183374	0.715157	0.733495	0.0969032
CCDC6_59906118_T_A		b1.c2.pcr1	cDNA	8	0	16650	0	123758	1	0	7	11358	2338	74620	107100	51966	58127	72275	1401	76958	0	0.205846	6.56982	0.0218301	0.696732	0.718562	0.10605
CCDC6_59906118_T_A		b1.c2.pcr2	cDNA	18	0	12823	0	97822	0	0	9	9121	1229	59519	84990	41315	46373	58015	1232	60748	0	0.134744	6.52549	0.0144605	0.700306	0.714766	0.107319
CCDC6_59906118_T_A		b1.c2.pcr3	cDNA	11	0	14063	0	116403	0	0	8	10788	1592	71760	102332	49473	55301	69308	1424	73352	0	0.147571	6.65184	0.0155572	0.701247	0.716804	0.105422
CCDC6_59906118_T_A		b1.c2.pcr4	cDNA	13	0	14378	0	110143	0	0	34	10662	1742	66274	95731	47277	52631	64455	1284	68016	0	0.163384	6.21591	0.0181968	0.692294	0.710491	0.111375
CCDC6_59906118_T_A		b1.g1.pcr1	gDNA	8	0	22706	0	113916	2	0	5	20573	704	60348	91203	31231	35446	56741	1929	61052	0	0.0342196	2.93336	0.00771904	0.661689	0.669408	0.225574
CCDC6_59906118_T_A		b1.g1.pcr2	gDNA	11	0	26090	0	129979	0	0	4	22966	911	69184	103885	35876	40771	65278	2037	70095	0	0.0396673	3.01245	0.00876931	0.665967	0.674736	0.221071
CCDC6_59906118_T_A		b1.g1.pcr3	gDNA	8	0	31408	0	155965	1	0	8	27529	1090	83088	124548	43384	49263	78330	2160	84178	0	0.0395946	3.0182	0.00875165	0.667116	0.675868	0.221031
CCDC6_59906118_T_A		b1.g1.pcr4	gDNA	15	0	33497	0	169804	1	0	9	30097	1234	90587	136297	47035	53549	85498	2202	91821	0	0.0410008	3.00983	0.00905376	0.664629	0.673683	0.220819
CCDC6_59906118_T_C		b1.c1.pcr1	cDNA	8	0	14523	0	104678	1	0	5	9988	247	62797	90149	44472	48271	60352	1179	63044	0	0.0247297	6.28724	0.00273991	0.696591	0.699331	0.110794
CCDC6_59906118_T_C		b1.c1.pcr2	cDNA	11	0	13565	0	104025	0	0	2	10328	242	63423	90458	42241	47204	61194	1236	63665	0	0.0234314	6.14088	0.00267527	0.701132	0.703807	0.114175
CCDC6_59906118_T_C		b1.c1.pcr3	cDNA	24	0	10606	0	80010	19	0	4	6814	142	49487	69381	34975	38844	47757	1111	49629	0	0.0208394	7.26255	0.00204667	0.713264	0.715311	0.0982113
CCDC6_59906118_T_C		b1.c1.pcr4	cDNA	9	0	12969	0	106719	0	0	7	9084	133	67041	93743	47134	52735	65024	1315	67174	0	0.0146411	7.38012	0.00141877	0.715157	0.716576	0.0969032
CCDC6_59906118_T_C		b1.c2.pcr1	cDNA	8	0	16650	0	123758	1	0	7	11358	357	74620	107100	51966	58127	72275	1401	74977	0	0.0314316	6.56982	0.00333333	0.696732	0.700065	0.10605
CCDC6_59906118_T_C		b1.c2.pcr2	cDNA	18	0	12823	0	97822	0	0	9	9121	211	59519	84990	41315	46373	58015	1232	59730	0	0.0231334	6.52549	0.00248264	0.700306	0.702789	0.107319
CCDC6_59906118_T_C		b1.c2.pcr3	cDNA	11	0	14063	0	116403	0	0	8	10788	377	71760	102332	49473	55301	69308	1424	72137	0	0.0349462	6.65184	0.00368409	0.701247	0.704931	0.105422
CCDC6_59906118_T_C		b1.c2.pcr4	cDNA	13	0	14378	0	110143	0	0	35	10662	339	66274	95730	47277	52631	64455	1284	66613	0	0.0317952	6.21591	0.00354121	0.692301	0.695842	0.111376
CCDC6_59906118_T_C		b1.g1.pcr1	gDNA	8	0	22706	0	113916	2	0	5	20573	190	60348	91203	31231	35446	56741	1929	60538	0	0.00923541	2.93336	0.00208326	0.661689	0.663772	0.225574
CCDC6_59906118_T_C		b1.g1.pcr2	gDNA	11	0	26090	0	129979	0	0	4	22966	259	69184	103885	35876	40771	65278	2037	69443	0	0.0112775	3.01245	0.00249314	0.665967	0.66846	0.221071
CCDC6_59906118_T_C		b1.g1.pcr3	gDNA	8	0	31408	0	155965	1	0	8	27529	356	83088	124548	43384	49263	78330	2160	83444	0	0.0129318	3.0182	0.00285834	0.667116	0.669975	0.221031
CCDC6_59906118_T_C		b1.g1.pcr4	gDNA	15	0	33497	0	169804	1	0	9	30097	341	90587	136297	47035	53549	85498	2202	90928	0	0.01133	3.00983	0.00250189	0.664629	0.667131	0.220819
CCDC6_59906118_T_G		b1.c1.pcr1	cDNA	8	0	14523	0	104678	1	0	5	9988	936	62797	90149	44472	48271	60352	1179	63733	0	0.0937125	6.28724	0.0103828	0.696591	0.706974	0.110794
CCDC6_59906118_T_G		b1.c1.pcr2	cDNA	11	0	13565	0	104025	0	0	2	10328	801	63423	90458	42241	47204	61194	1236	64224	0	0.0775562	6.14088	0.00885494	0.701132	0.709987	0.114175
CCDC6_59906118_T_G		b1.c1.pcr3	cDNA	24	0	10606	0	80010	19	0	4	6814	688	49487	69381	34975	38844	47757	1111	50175	0	0.100969	7.26255	0.00991626	0.713264	0.723181	0.0982113
CCDC6_59906118_T_G		b1.c1.pcr4	cDNA	9	0	12969	0	106719	0	0	7	9084	846	67041	93743	47134	52735	65024	1315	67887	0	0.0931308	7.38012	0.00902467	0.715157	0.724182	0.0969032
CCDC6_59906118_T_G		b1.c2.pcr1	cDNA	8	0	16650	0	123758	1	0	7	11358	949	74620	107100	51966	58127	72275	1401	75569	0	0.0835534	6.56982	0.00886088	0.696732	0.705593	0.10605
CCDC6_59906118_T_G		b1.c2.pcr2	cDNA	18	0	12823	0	97822	0	0	9	9121	681	59519	84990	41315	46373	58015	1232	60200	0	0.0746629	6.52549	0.00801271	0.700306	0.708319	0.107319
CCDC6_59906118_T_G		b1.c2.pcr3	cDNA	11	0	14063	0	116403	0	0	8	10788	947	71760	102332	49473	55301	69308	1424	72707	0	0.0877827	6.65184	0.00925419	0.701247	0.710501	0.105422
CCDC6_59906118_T_G		b1.c2.pcr4	cDNA	13	0	14378	0	110143	0	0	35	10662	1164	66274	95730	47277	52631	64455	1284	67438	0	0.109173	6.21591	0.0121592	0.692301	0.70446	0.111376
CCDC6_59906118_T_G		b1.g1.pcr1	gDNA	8	0	22706	0	113916	2	0	5	20573	764	60348	91203	31231	35446	56741	1929	61112	0	0.0371361	2.93336	0.00837692	0.661689	0.670066	0.225574
CCDC6_59906118_T_G		b1.g1.pcr2	gDNA	11	0	26090	0	129979	0	0	4	22966	799	69184	103885	35876	40771	65278	2037	69983	0	0.0347906	3.01245	0.0076912	0.665967	0.673658	0.221071
CCDC6_59906118_T_G		b1.g1.pcr3	gDNA	8	0	31408	0	155965	1	0	8	27529	1133	83088	124548	43384	49263	78330	2160	84221	0	0.0411566	3.0182	0.00909689	0.667116	0.676213	0.221031
CCDC6_59906118_T_G		b1.g1.pcr4	gDNA	15	0	33497	0	169804	1	0	9	30097	1116	90587	136297	47035	53549	85498	2202	91703	0	0.0370801	3.00983	0.008188	0.664629	0.672817	0.220819
CCDC6_59906119_C_A		b1.c1.pcr1	cDNA	8	0	14523	0	104678	1	0	5	9988	107	62797	90149	45645	54143	60274	1179	62904	0	0.0107129	6.28724	0.00118692	0.696591	0.697778	0.110794
CCDC6_59906119_C_A		b1.c1.pcr2	cDNA	11	0	13565	0	104025	0	0	2	10328	48	63423	90458	43595	53823	61152	1236	63471	0	0.00464756	6.14088	0.000530633	0.701132	0.701663	0.114175
CCDC6_59906119_C_A		b1.c1.pcr3	cDNA	24	0	10606	0	80010	19	0	4	6814	157	49487	69381	36231	42748	47746	1111	49644	0	0.0230408	7.26255	0.00226287	0.713264	0.715527	0.0982113
CCDC6_59906119_C_A		b1.c1.pcr4	cDNA	9	0	12969	0	106719	0	0	7	9084	160	67041	93743	48615	57998	64954	1315	67201	0	0.0176134	7.38012	0.00170679	0.715157	0.716864	0.0969032
CCDC6_59906119_C_A		b1.c2.pcr1	cDNA	8	0	16650	0	123758	1	0	7	11358	199	74620	107100	54375	64490	72320	1401	74819	0	0.0175207	6.56982	0.00185808	0.696732	0.69859	0.10605
CCDC6_59906119_C_A		b1.c2.pcr2	cDNA	18	0	12823	0	97822	0	0	9	9121	76	59519	84990	42593	51594	58015	1232	59595	0	0.00833242	6.52549	0.000894223	0.700306	0.7012	0.107319
CCDC6_59906119_C_A		b1.c2.pcr3	cDNA	11	0	14063	0	116403	0	0	8	10788	234	71760	102332	51282	61541	69324	1424	71994	0	0.0216908	6.65184	0.00228668	0.701247	0.703534	0.105422
CCDC6_59906119_C_A		b1.c2.pcr4	cDNA	13	0	14378	0	110143	0	0	35	10662	241	66274	95730	48871	57299	64477	1284	66515	0	0.0226036	6.21591	0.0025175	0.692301	0.694819	0.111376
CCDC6_59906119_C_A		b1.g1.pcr1	gDNA	8	0	22706	0	113916	2	0	5	20573	212	60348	91203	31550	46228	56791	1929	60560	0	0.0103048	2.93336	0.00232448	0.661689	0.664013	0.225574
CCDC6_59906119_C_A		b1.g1.pcr2	gDNA	11	0	26090	0	129979	0	0	4	22966	233	69184	103885	36230	53298	65352	2037	69417	0	0.0101454	3.01245	0.00224287	0.665967	0.66821	0.221071
CCDC6_59906119_C_A		b1.g1.pcr3	gDNA	8	0	31408	0	155965	1	0	8	27529	288	83088	124548	43808	64109	78383	2160	83376	0	0.0104617	3.0182	0.00231236	0.667116	0.669429	0.221031
CCDC6_59906119_C_A		b1.g1.pcr4	gDNA	15	0	33497	0	169804	1	0	9	30097	314	90587	136297	47537	69760	85585	2202	90901	0	0.0104329	3.00983	0.00230379	0.664629	0.666933	0.220819
CCDC6_59906119_C_G		b1.c1.pcr1	cDNA	8	0	14523	0	104678	1	0	5	9988	428	62797	90149	45645	54143	60274	1179	63225	0	0.0428514	6.28724	0.00474769	0.696591	0.701339	0.110794
CCDC6_59906119_C_G		b1.c1.pcr2	cDNA	11	0	13565	0	104025	0	0	2	10328	529	63423	90458	43595	53823	61152	1236	63952	0	0.05122	6.14088	0.00584802	0.701132	0.70698	0.114175
CCDC6_59906119_C_G		b1.c1.pcr3	cDNA	24	0	10606	0	80010	19	0	4	6814	330	49487	69381	36231	42748	47746	1111	49817	0	0.0484297	7.26255	0.00475635	0.713264	0.718021	0.0982113
CCDC6_59906119_C_G		b1.c1.pcr4	cDNA	9	0	12969	0	106719	0	0	7	9084	310	67041	93743	48615	57998	64954	1315	67351	0	0.0341259	7.38012	0.00330691	0.715157	0.718464	0.0969032
CCDC6_59906119_C_G		b1.c2.pcr1	cDNA	8	0	16650	0	123758	1	0	7	11358	362	74620	107100	54375	64490	72320	1401	74982	0	0.0318718	6.56982	0.00338002	0.696732	0.700112	0.10605
CCDC6_59906119_C_G		b1.c2.pcr2	cDNA	18	0	12823	0	97822	0	0	9	9121	380	59519	84990	42593	51594	58015	1232	59899	0	0.0416621	6.52549	0.00447111	0.700306	0.704777	0.107319
CCDC6_59906119_C_G		b1.c2.pcr3	cDNA	11	0	14063	0	116403	0	0	8	10788	374	71760	102332	51282	61541	69324	1424	72134	0	0.0346682	6.65184	0.00365477	0.701247	0.704902	0.105422
CCDC6_59906119_C_G		b1.c2.pcr4	cDNA	13	0	14378	0	110143	0	0	35	10662	336	66274	95730	48871	57299	64477	1284	66610	0	0.0315138	6.21591	0.00350987	0.692301	0.695811	0.111376
CCDC6_59906119_C_G		b1.g1.pcr1	gDNA	8	0	22706	0	113916	2	0	5	20573	270	60348	91203	31550	46228	56791	1929	60618	0	0.013124	2.93336	0.00296043	0.661689	0.664649	0.225574
CCDC6_59906119_C_G		b1.g1.pcr2	gDNA	11	0	26090	0	129979	0	0	4	22966	283	69184	103885	36230	53298	65352	2037	69467	0	0.0123226	3.01245	0.00272417	0.665967	0.668691	0.221071
CCDC6_59906119_C_G		b1.g1.pcr3	gDNA	8	0	31408	0	155965	1	0	8	27529	367	83088	124548	43808	64109	78383	2160	83455	0	0.0133314	3.0182	0.00294665	0.667116	0.670063	0.221031
CCDC6_59906119_C_G		b1.g1.pcr4	gDNA	15	0	33497	0	169804	1	0	9	30097	396	90587	136297	47537	69760	85585	2202	90983	0	0.0131575	3.00983	0.00290542	0.664629	0.667535	0.220819
CCDC6_59906119_C_T		b1.c1.pcr1	cDNA	8	0	14523	0	104678	1	0	5	9988	157	62797	90149	45645	54143	60274	1179	62954	0	0.0157189	6.28724	0.00174156	0.696591	0.698333	0.110794
CCDC6_59906119_C_T		b1.c1.pcr2	cDNA	11	0	13565	0	104025	0	0	2	10328	157	63423	90458	43595	53823	61152	1236	63580	0	0.0152014	6.14088	0.00173561	0.701132	0.702868	0.114175
CCDC6_59906119_C_T		b1.c1.pcr3	cDNA	24	0	10606	0	80010	19	0	4	6814	157	49487	69381	36231	42748	47746	1111	49644	0	0.0230408	7.26255	0.00226287	0.713264	0.715527	0.0982113
CCDC6_59906119_C_T		b1.c1.pcr4	cDNA	9	0	12969	0	106719	0	0	7	9084	142	67041	93743	48615	57998	64954	1315	67183	0	0.0156319	7.38012	0.00151478	0.715157	0.716672	0.0969032
CCDC6_59906119_C_T		b1.c2.pcr1	cDNA	8	0	16650	0	123758	1	0	7	11358	109	74620	107100	54375	64490	72320	1401	74729	0	0.00959676	6.56982	0.00101774	0.696732	0.69775	0.10605
CCDC6_59906119_C_T		b1.c2.pcr2	cDNA	18	0	12823	0	97822	0	0	9	9121	158	59519	84990	42593	51594	58015	1232	59677	0	0.0173227	6.52549	0.00185904	0.700306	0.702165	0.107319
CCDC6_59906119_C_T		b1.c2.pcr3	cDNA	11	0	14063	0	116403	0	0	8	10788	67	71760	102332	51282	61541	69324	1424	71827	0	0.0062106	6.65184	0.000654732	0.701247	0.701902	0.105422
CCDC6_59906119_C_T		b1.c2.pcr4	cDNA	13	0	14378	0	110143	0	0	34	10662	125	66274	95731	48871	57299	64477	1284	66399	0	0.0117239	6.21591	0.00130574	0.692294	0.6936	0.111375
CCDC6_59906119_C_T		b1.g1.pcr1	gDNA	8	0	22706	0	113916	2	0	5	20573	292	60348	91203	31550	46228	56791	1929	60640	0	0.0141934	2.93336	0.00320165	0.661689	0.66489	0.225574
CCDC6_59906119_C_T		b1.g1.pcr2	gDNA	11	0	26090	0	129979	0	0	4	22966	324	69184	103885	36230	53298	65352	2037	69508	0	0.0141078	3.01245	0.00311883	0.665967	0.669086	0.221071
CCDC6_59906119_C_T		b1.g1.pcr3	gDNA	8	0	31408	0	155965	1	0	8	27529	335	83088	124548	43808	64109	78383	2160	83423	0	0.012169	3.0182	0.00268973	0.667116	0.669806	0.221031
CCDC6_59906119_C_T		b1.g1.pcr4	gDNA	15	0	33497	0	169804	1	0	9	30097	395	90587	136297	47537	69760	85585	2202	90982	0	0.0131242	3.00983	0.00289808	0.664629	0.667528	0.220819
CCDC6_59906120_A_C		b1.c1.pcr1	cDNA	8	0	14523	0	104678	1	0	5	9988	2293	62797	90149	46593	55302	61805	1179	65090	0	0.229575	6.28724	0.0254357	0.696591	0.722027	0.110794
CCDC6_59906120_A_C		b1.c1.pcr2	cDNA	11	0	13565	0	104025	0	0	2	10328	2321	63423	90458	44618	55667	62914	1236	65744	0	0.224729	6.14088	0.0256583	0.701132	0.72679	0.114175
CCDC6_59906120_A_C		b1.c1.pcr3	cDNA	24	0	10606	0	80010	19	0	4	6814	1576	49487	69381	37189	43925	48811	1111	51063	0	0.231289	7.26255	0.0227152	0.713264	0.73598	0.0982113
CCDC6_59906120_A_C		b1.c1.pcr4	cDNA	9	0	12969	0	106719	0	0	7	9084	1845	67041	93743	49272	59618	66434	1315	68886	0	0.203104	7.38012	0.0196815	0.715157	0.734839	0.0969032
CCDC6_59906120_A_C		b1.c2.pcr1	cDNA	8	0	16650	0	123758	1	0	7	11358	2055	74620	107100	55370	66171	74038	1401	76675	0	0.18093	6.56982	0.0191877	0.696732	0.71592	0.10605
CCDC6_59906120_A_C		b1.c2.pcr2	cDNA	18	0	12823	0	97822	0	0	9	9121	1777	59519	84990	43464	53211	59048	1232	61296	0	0.194825	6.52549	0.0209083	0.700306	0.721214	0.107319
CCDC6_59906120_A_C		b1.c2.pcr3	cDNA	11	0	14063	0	116403	0	0	8	10788	2402	71760	102332	52389	63404	70981	1424	74162	0	0.222655	6.65184	0.0234726	0.701247	0.72472	0.105422
CCDC6_59906120_A_C		b1.c2.pcr4	cDNA	13	0	14378	0	110143	0	0	34	10662	2307	66274	95731	50181	58834	65724	1284	68581	0	0.216376	6.21591	0.0240988	0.692294	0.716393	0.111375
CCDC6_59906120_A_C		b1.g1.pcr1	gDNA	8	0	22706	0	113916	2	0	5	20573	758	60348	91203	32936	48775	59615	1929	61106	0	0.0368444	2.93336	0.00831113	0.661689	0.67	0.225574
CCDC6_59906120_A_C		b1.g1.pcr2	gDNA	11	0	26090	0	129979	0	0	4	22966	936	69184	103885	37836	56226	68415	2037	70120	0	0.0407559	3.01245	0.00900996	0.665967	0.674977	0.221071
CCDC6_59906120_A_C		b1.g1.pcr3	gDNA	8	0	31408	0	155965	1	0	8	27529	1021	83088	124548	45599	67480	82051	2160	84109	0	0.0370882	3.0182	0.00819764	0.667116	0.675314	0.221031
CCDC6_59906120_A_C		b1.g1.pcr4	gDNA	15	0	33497	0	169804	1	0	9	30097	1015	90587	136297	49562	73571	89496	2202	91602	0	0.0337243	3.00983	0.00744697	0.664629	0.672076	0.220819
CCDC6_59906120_A_G		b1.c1.pcr1	cDNA	8	0	14523	0	104678	1	0	5	9988	2068	62797	90149	46593	55302	61805	1179	64865	0	0.207048	6.28724	0.0229398	0.696591	0.719531	0.110794
CCDC6_59906120_A_G		b1.c1.pcr2	cDNA	11	0	13565	0	104025	0	0	2	10328	2074	63423	90458	44618	55667	62914	1236	65497	0	0.200813	6.14088	0.0229278	0.701132	0.72406	0.114175
CCDC6_59906120_A_G		b1.c1.pcr3	cDNA	24	0	10606	0	80010	19	0	4	6814	1451	49487	69381	37189	43925	48811	1111	50938	0	0.212944	7.26255	0.0209135	0.713264	0.734178	0.0982113
CCDC6_59906120_A_G		b1.c1.pcr4	cDNA	9	0	12969	0	106719	0	0	7	9084	1911	67041	93743	49272	59618	66434	1315	68952	0	0.21037	7.38012	0.0203855	0.715157	0.735543	0.0969032
CCDC6_59906120_A_G		b1.c2.pcr1	cDNA	8	0	16650	0	123758	1	0	7	11358	2666	74620	107100	55370	66171	74038	1401	77286	0	0.234724	6.56982	0.0248926	0.696732	0.721625	0.10605
CCDC6_59906120_A_G		b1.c2.pcr2	cDNA	18	0	12823	0	97822	0	0	8	9121	2512	59519	84991	43464	53211	59048	1232	62031	0	0.275408	6.52549	0.0295561	0.700298	0.729854	0.107317
CCDC6_59906120_A_G		b1.c2.pcr3	cDNA	11	0	14063	0	116403	0	0	7	10788	3432	71760	102333	52389	63404	70981	1424	75192	0	0.318131	6.65184	0.0335376	0.70124	0.734778	0.105421
CCDC6_59906120_A_G		b1.c2.pcr4	cDNA	13	0	14378	0	110143	0	0	34	10662	2405	66274	95731	50181	58834	65724	1284	68679	0	0.225567	6.21591	0.0251225	0.692294	0.717417	0.111375
CCDC6_59906120_A_G		b1.g1.pcr1	gDNA	8	0	22706	0	113916	2	0	5	20573	725	60348	91203	32936	48775	59615	1929	61073	0	0.0352404	2.93336	0.0079493	0.661689	0.669638	0.225574
CCDC6_59906120_A_G		b1.g1.pcr2	gDNA	11	0	26090	0	129979	0	0	4	22966	936	69184	103885	37836	56226	68415	2037	70120	0	0.0407559	3.01245	0.00900996	0.665967	0.674977	0.221071
CCDC6_59906120_A_G		b1.g1.pcr3	gDNA	8	0	31408	0	155965	1	0	8	27529	1116	83088	124548	45599	67480	82051	2160	84204	0	0.0405391	3.0182	0.0089604	0.667116	0.676077	0.221031
CCDC6_59906120_A_G		b1.g1.pcr4	gDNA	15	0	33497	0	169804	1	0	8	30097	1132	90587	136298	49562	73571	89496	2202	91719	0	0.0376117	3.00983	0.00830533	0.664625	0.67293	0.220818
CCDC6_59906120_A_T		b1.c1.pcr1	cDNA	8	0	14523	0	104678	1	0	5	9988	4214	62797	90149	46593	55302	61805	1179	67011	0	0.421906	6.28724	0.0467448	0.696591	0.743336	0.110794
CCDC6_59906120_A_T		b1.c1.pcr2	cDNA	11	0	13565	0	104025	0	0	2	10328	3895	63423	90458	44618	55667	62914	1236	67318	0	0.37713	6.14088	0.0430587	0.701132	0.744191	0.114175
CCDC6_59906120_A_T		b1.c1.pcr3	cDNA	24	0	10606	0	80010	19	0	4	6814	3244	49487	69381	37189	43925	48811	1111	52731	0	0.476079	7.26255	0.0467563	0.713264	0.760021	0.0982113
CCDC6_59906120_A_T		b1.c1.pcr4	cDNA	9	0	12969	0	106719	0	0	7	9084	4731	67041	93743	49272	59618	66434	1315	71772	0	0.520806	7.38012	0.0504678	0.715157	0.765625	0.0969032
CCDC6_59906120_A_T		b1.c2.pcr1	cDNA	8	0	16650	0	123758	1	0	5	11358	5334	74620	107102	55370	66171	74038	1401	79954	0	0.469625	6.56982	0.049803	0.696719	0.746522	0.106048
CCDC6_59906120_A_T		b1.c2.pcr2	cDNA	18	0	12823	0	97822	0	0	9	9121	4334	59519	84990	43464	53211	59048	1232	63853	0	0.475167	6.52549	0.0509942	0.700306	0.7513	0.107319
CCDC6_59906120_A_T		b1.c2.pcr3	cDNA	11	0	14063	0	116403	0	0	8	10788	5026	71760	102332	52389	63404	70981	1424	76786	0	0.465888	6.65184	0.0491146	0.701247	0.750362	0.105422
CCDC6_59906120_A_T		b1.c2.pcr4	cDNA	13	0	14378	0	110143	0	0	35	10662	5031	66274	95730	50181	58834	65724	1284	71305	0	0.471863	6.21591	0.0525541	0.692301	0.744855	0.111376
CCDC6_59906120_A_T		b1.g1.pcr1	gDNA	8	0	22706	0	113916	2	0	5	20573	1425	60348	91203	32936	48775	59615	1929	61773	0	0.0692655	2.93336	0.0156245	0.661689	0.677313	0.225574
CCDC6_59906120_A_T		b1.g1.pcr2	gDNA	11	0	26090	0	129979	0	0	4	22966	1494	69184	103885	37836	56226	68415	2037	70678	0	0.0650527	3.01245	0.0143813	0.665967	0.680348	0.221071
CCDC6_59906120_A_T		b1.g1.pcr3	gDNA	8	0	31408	0	155965	1	0	8	27529	1763	83088	124548	45599	67480	82051	2160	84851	0	0.0640416	3.0182	0.0141552	0.667116	0.681271	0.221031
CCDC6_59906120_A_T		b1.g1.pcr4	gDNA	15	0	33497	0	169804	1	0	9	30097	2103	90587	136297	49562	73571	89496	2202	92690	0	0.0698741	3.00983	0.0154295	0.664629	0.680059	0.220819
CCDC6_59906121_C_A		b1.c1.pcr1	cDNA	8	0	14523	0	104678	1	0	5	9988	803	62797	90149	47295	56602	62146	1179	63600	0	0.0803965	6.28724	0.00890747	0.696591	0.705499	0.110794
CCDC6_59906121_C_A		b1.c1.pcr2	cDNA	11	0	13565	0	104025	0	0	2	10328	617	63423	90458	45863	57393	63140	1236	64040	0	0.0597405	6.14088	0.00682084	0.701132	0.707953	0.114175
CCDC6_59906121_C_A		b1.c1.pcr3	cDNA	24	0	10606	0	80010	19	0	4	6814	487	49487	69381	37911	45033	49035	1111	49974	0	0.0714705	7.26255	0.00701921	0.713264	0.720284	0.0982113
CCDC6_59906121_C_A		b1.c1.pcr4	cDNA	9	0	12969	0	106719	0	0	7	9084	1037	67041	93743	51072	61255	66559	1315	68078	0	0.114157	7.38012	0.0110622	0.715157	0.72622	0.0969032
CCDC6_59906121_C_A		b1.c2.pcr1	cDNA	8	0	16650	0	123758	1	0	7	11358	1450	74620	107100	56572	68304	74137	1401	76070	0	0.127663	6.56982	0.0135387	0.696732	0.710271	0.10605
CCDC6_59906121_C_A		b1.c2.pcr2	cDNA	18	0	12823	0	97822	0	0	9	9121	867	59519	84990	44378	54972	59254	1232	60386	0	0.0950554	6.52549	0.0102012	0.700306	0.710507	0.107319
CCDC6_59906121_C_A		b1.c2.pcr3	cDNA	11	0	14063	0	116403	0	0	8	10788	1032	71760	102332	53758	64779	71286	1424	72792	0	0.0956618	6.65184	0.0100848	0.701247	0.711332	0.105422
CCDC6_59906121_C_A		b1.c2.pcr4	cDNA	13	0	14378	0	110143	0	0	35	10662	800	66274	95730	51113	60414	65734	1284	67074	0	0.0750328	6.21591	0.00835684	0.692301	0.700658	0.111376
CCDC6_59906121_C_A		b1.g1.pcr1	gDNA	8	0	22706	0	113916	2	0	5	20573	309	60348	91203	34689	51305	60045	1929	60657	0	0.0150197	2.93336	0.00338805	0.661689	0.665077	0.225574
CCDC6_59906121_C_A		b1.g1.pcr2	gDNA	11	0	26090	0	129979	0	0	3	22966	347	69184	103886	39995	59282	68813	2037	69531	0	0.0151093	3.01245	0.0033402	0.665961	0.669301	0.221069
CCDC6_59906121_C_A		b1.g1.pcr3	gDNA	8	0	31408	0	155965	1	0	8	27529	440	83088	124548	48102	71133	82617	2160	83528	0	0.0159831	3.0182	0.00353278	0.667116	0.670649	0.221031
CCDC6_59906121_C_A		b1.g1.pcr4	gDNA	15	0	33497	0	169804	1	0	8	30097	530	90587	136298	52343	77295	90104	2202	91117	0	0.0176097	3.00983	0.00388854	0.664625	0.668513	0.220818
CCDC6_59906121_C_G		b1.c1.pcr1	cDNA	8	0	14523	0	104678	1	0	4	9988	1127	62797	90150	47295	56602	62146	1179	63924	0	0.112835	6.28724	0.0125014	0.696583	0.709085	0.110793
CCDC6_59906121_C_G		b1.c1.pcr2	cDNA	11	0	13565	0	104025	0	0	2	10328	939	63423	90458	45863	57393	63140	1236	64362	0	0.0909179	6.14088	0.0103805	0.701132	0.711513	0.114175
CCDC6_59906121_C_G		b1.c1.pcr3	cDNA	24	0	10606	0	80010	19	0	4	6814	841	49487	69381	37911	45033	49035	1111	50328	0	0.123422	7.26255	0.0121215	0.713264	0.725386	0.0982113
CCDC6_59906121_C_G		b1.c1.pcr4	cDNA	9	0	12969	0	106719	0	0	7	9084	779	67041	93743	51072	61255	66559	1315	67820	0	0.0857552	7.38012	0.00830995	0.715157	0.723467	0.0969032
CCDC6_59906121_C_G		b1.c2.pcr1	cDNA	8	0	16650	0	123758	1	0	7	11358	1016	74620	107100	56572	68304	74137	1401	75636	0	0.0894524	6.56982	0.00948646	0.696732	0.706218	0.10605
CCDC6_59906121_C_G		b1.c2.pcr2	cDNA	18	0	12823	0	97822	0	0	9	9121	1252	59519	84990	44378	54972	59254	1232	60771	0	0.137266	6.52549	0.0147311	0.700306	0.715037	0.107319
CCDC6_59906121_C_G		b1.c2.pcr3	cDNA	11	0	14063	0	116403	0	0	8	10788	865	71760	102332	53758	64779	71286	1424	72625	0	0.0801817	6.65184	0.00845288	0.701247	0.7097	0.105422
CCDC6_59906121_C_G		b1.c2.pcr4	cDNA	13	0	14378	0	110143	0	0	35	10662	865	66274	95730	51113	60414	65734	1284	67139	0	0.0811292	6.21591	0.00903583	0.692301	0.701337	0.111376
CCDC6_59906121_C_G		b1.g1.pcr1	gDNA	8	0	22706	0	113916	2	0	5	20573	367	60348	91203	34689	51305	60045	1929	60715	0	0.0178389	2.93336	0.00402399	0.661689	0.665713	0.225574
CCDC6_59906121_C_G		b1.g1.pcr2	gDNA	11	0	26090	0	129979	0	0	4	22966	382	69184	103885	39995	59282	68813	2037	69566	0	0.0166333	3.01245	0.00367714	0.665967	0.669644	0.221071
CCDC6_59906121_C_G		b1.g1.pcr3	gDNA	8	0	31408	0	155965	1	0	8	27529	497	83088	124548	48102	71133	82617	2160	83585	0	0.0180537	3.0182	0.00399043	0.667116	0.671107	0.221031
CCDC6_59906121_C_G		b1.g1.pcr4	gDNA	15	0	33497	0	169804	1	0	9	30097	494	90587	136297	52343	77295	90104	2202	91081	0	0.0164136	3.00983	0.00362444	0.664629	0.668254	0.220819
CCDC6_59906121_C_T		b1.c1.pcr1	cDNA	8	0	14523	0	104678	1	0	5	9988	1032	62797	90149	47295	56602	62146	1179	63829	0	0.103324	6.28724	0.0114477	0.696591	0.708039	0.110794
CCDC6_59906121_C_T		b1.c1.pcr2	cDNA	11	0	13565	0	104025	0	0	2	10328	1075	63423	90458	45863	57393	63140	1236	64498	0	0.104086	6.14088	0.011884	0.701132	0.713016	0.114175
CCDC6_59906121_C_T		b1.c1.pcr3	cDNA	24	0	10606	0	80010	19	0	3	6814	689	49487	69382	37911	45033	49035	1111	50176	0	0.101115	7.26255	0.00993053	0.713254	0.723185	0.0982099
CCDC6_59906121_C_T		b1.c1.pcr4	cDNA	9	0	12969	0	106719	0	0	7	9084	1521	67041	93743	51072	61255	66559	1315	68562	0	0.167437	7.38012	0.0162252	0.715157	0.731383	0.0969032
CCDC6_59906121_C_T		b1.c2.pcr1	cDNA	8	0	16650	0	123758	1	0	7	11358	1288	74620	107100	56572	68304	74137	1401	75908	0	0.1134	6.56982	0.0120261	0.696732	0.708758	0.10605
CCDC6_59906121_C_T		b1.c2.pcr2	cDNA	18	0	12823	0	97822	0	0	9	9121	668	59519	84990	44378	54972	59254	1232	60187	0	0.0732376	6.52549	0.00785975	0.700306	0.708166	0.107319
CCDC6_59906121_C_T		b1.c2.pcr3	cDNA	11	0	14063	0	116403	0	0	8	10788	1268	71760	102332	53758	64779	71286	1424	73028	0	0.117538	6.65184	0.012391	0.701247	0.713638	0.105422
CCDC6_59906121_C_T		b1.c2.pcr4	cDNA	13	0	14378	0	110143	0	0	35	10662	1308	66274	95730	51113	60414	65734	1284	67582	0	0.122679	6.21591	0.0136634	0.692301	0.705965	0.111376
CCDC6_59906121_C_T		b1.g1.pcr1	gDNA	8	0	22706	0	113916	2	0	5	20573	364	60348	91203	34689	51305	60045	1929	60712	0	0.0176931	2.93336	0.0039911	0.661689	0.66568	0.225574
CCDC6_59906121_C_T		b1.g1.pcr2	gDNA	11	0	26090	0	129979	0	0	4	22966	394	69184	103885	39995	59282	68813	2037	69578	0	0.0171558	3.01245	0.00379265	0.665967	0.66976	0.221071
CCDC6_59906121_C_T		b1.g1.pcr3	gDNA	8	0	31408	0	155965	1	0	8	27529	428	83088	124548	48102	71133	82617	2160	83516	0	0.0155472	3.0182	0.00343643	0.667116	0.670553	0.221031
CCDC6_59906121_C_T		b1.g1.pcr4	gDNA	15	0	33497	0	169804	1	0	9	30097	527	90587	136297	52343	77295	90104	2202	91114	0	0.0175101	3.00983	0.00386656	0.664629	0.668496	0.220819
CCDC6_59906122_G_A		b1.c1.pcr1	cDNA	8	0	14523	0	104678	1	0	5	9988	143	62797	90149	47004	57335	62220	1179	62940	0	0.0143172	6.28724	0.00158626	0.696591	0.698177	0.110794
CCDC6_59906122_G_A		b1.c1.pcr2	cDNA	11	0	13565	0	104025	0	0	2	10328	240	63423	90458	45751	57505	63002	1236	63663	0	0.0232378	6.14088	0.00265316	0.701132	0.703785	0.114175
CCDC6_59906122_G_A		b1.c1.pcr3	cDNA	24	0	10606	0	80010	19	0	4	6814	161	49487	69381	37676	45383	48979	1111	49648	0	0.0236278	7.26255	0.00232052	0.713264	0.715585	0.0982113
CCDC6_59906122_G_A		b1.c1.pcr4	cDNA	9	0	12969	0	106719	0	0	7	9084	320	67041	93743	50735	61486	66345	1315	67361	0	0.0352268	7.38012	0.00341359	0.715157	0.718571	0.0969032
CCDC6_59906122_G_A		b1.c2.pcr1	cDNA	8	0	16650	0	123758	1	0	7	11358	312	74620	107100	56016	68781	74012	1401	74932	0	0.0274696	6.56982	0.00291317	0.696732	0.699645	0.10605
CCDC6_59906122_G_A		b1.c2.pcr2	cDNA	18	0	12823	0	97822	0	0	9	9121	172	59519	84990	44295	54875	59177	1232	59691	0	0.0188576	6.52549	0.00202377	0.700306	0.70233	0.107319
CCDC6_59906122_G_A		b1.c2.pcr3	cDNA	11	0	14063	0	116403	0	0	8	10788	149	71760	102332	53918	65335	71106	1424	71909	0	0.0138116	6.65184	0.00145604	0.701247	0.702703	0.105422
CCDC6_59906122_G_A		b1.c2.pcr4	cDNA	13	0	14378	0	110143	0	0	35	10662	115	66274	95730	51089	60889	65476	1284	66389	0	0.010786	6.21591	0.0012013	0.692301	0.693503	0.111376
CCDC6_59906122_G_A		b1.g1.pcr1	gDNA	8	0	22706	0	113916	2	0	5	20573	419	60348	91203	35162	52501	60059	1929	60767	0	0.0203665	2.93336	0.00459415	0.661689	0.666283	0.225574
CCDC6_59906122_G_A		b1.g1.pcr2	gDNA	11	0	26090	0	129979	0	0	4	22966	476	69184	103885	40452	60451	68847	2037	69660	0	0.0207263	3.01245	0.00458199	0.665967	0.670549	0.221071
CCDC6_59906122_G_A		b1.g1.pcr3	gDNA	8	0	31408	0	155965	1	0	8	27529	577	83088	124548	48811	72615	82674	2160	83665	0	0.0209597	3.0182	0.00463275	0.667116	0.671749	0.221031
CCDC6_59906122_G_A		b1.g1.pcr4	gDNA	15	0	33497	0	169804	1	0	9	30097	680	90587	136297	53095	78838	90163	2202	91267	0	0.0225936	3.00983	0.0049891	0.664629	0.669619	0.220819
CCDC6_59906122_G_C		b1.c1.pcr1	cDNA	8	0	14523	0	104678	1	0	5	9988	140	62797	90149	47004	57335	62220	1179	62937	0	0.0140168	6.28724	0.00155298	0.696591	0.698144	0.110794
CCDC6_59906122_G_C		b1.c1.pcr2	cDNA	11	0	13565	0	104025	0	0	2	10328	144	63423	90458	45751	57505	63002	1236	63567	0	0.0139427	6.14088	0.0015919	0.701132	0.702724	0.114175
CCDC6_59906122_G_C		b1.c1.pcr3	cDNA	24	0	10606	0	80010	19	0	4	6814	90	49487	69381	37676	45383	48979	1111	49577	0	0.0132081	7.26255	0.00129718	0.713264	0.714562	0.0982113
CCDC6_59906122_G_C		b1.c1.pcr4	cDNA	9	0	12969	0	106719	0	0	7	9084	160	67041	93743	50735	61486	66345	1315	67201	0	0.0176134	7.38012	0.00170679	0.715157	0.716864	0.0969032
CCDC6_59906122_G_C		b1.c2.pcr1	cDNA	8	0	16650	0	123758	1	0	7	11358	153	74620	107100	56016	68781	74012	1401	74773	0	0.0134707	6.56982	0.00142857	0.696732	0.698161	0.10605
CCDC6_59906122_G_C		b1.c2.pcr2	cDNA	18	0	12823	0	97822	0	0	9	9121	174	59519	84990	44295	54875	59177	1232	59693	0	0.0190769	6.52549	0.0020473	0.700306	0.702353	0.107319
CCDC6_59906122_G_C		b1.c2.pcr3	cDNA	11	0	14063	0	116403	0	0	8	10788	273	71760	102332	53918	65335	71106	1424	72033	0	0.0253059	6.65184	0.00266779	0.701247	0.703915	0.105422
CCDC6_59906122_G_C		b1.c2.pcr4	cDNA	13	0	14378	0	110143	0	0	35	10662	136	66274	95730	51089	60889	65476	1284	66410	0	0.0127556	6.21591	0.00142066	0.692301	0.693722	0.111376
CCDC6_59906122_G_C		b1.g1.pcr1	gDNA	8	0	22706	0	113916	2	0	5	20573	472	60348	91203	35162	52501	60059	1929	60820	0	0.0229427	2.93336	0.00517527	0.661689	0.666864	0.225574
CCDC6_59906122_G_C		b1.g1.pcr2	gDNA	11	0	26090	0	129979	0	0	4	22966	495	69184	103885	40452	60451	68847	2037	69679	0	0.0215536	3.01245	0.00476488	0.665967	0.670732	0.221071
CCDC6_59906122_G_C		b1.g1.pcr3	gDNA	8	0	31408	0	155965	1	0	8	27529	626	83088	124548	48811	72615	82674	2160	83714	0	0.0227397	3.0182	0.00502617	0.667116	0.672142	0.221031
CCDC6_59906122_G_C		b1.g1.pcr4	gDNA	15	0	33497	0	169804	1	0	9	30097	695	90587	136297	53095	78838	90163	2202	91282	0	0.023092	3.00983	0.00509916	0.664629	0.669729	0.220819
CCDC6_59906122_G_T		b1.c1.pcr1	cDNA	8	0	14523	0	104678	1	0	5	9988	111	62797	90149	47004	57335	62220	1179	62908	0	0.0111133	6.28724	0.0012313	0.696591	0.697822	0.110794
CCDC6_59906122_G_T		b1.c1.pcr2	cDNA	11	0	13565	0	104025	0	0	2	10328	214	63423	90458	45751	57505	63002	1236	63637	0	0.0207204	6.14088	0.00236574	0.701132	0.703498	0.114175
CCDC6_59906122_G_T		b1.c1.pcr3	cDNA	24	0	10606	0	80010	19	0	4	6814	144	49487	69381	37676	45383	48979	1111	49631	0	0.021133	7.26255	0.0020755	0.713264	0.71534	0.0982113
CCDC6_59906122_G_T		b1.c1.pcr4	cDNA	9	0	12969	0	106719	0	0	7	9084	214	67041	93743	50735	61486	66345	1315	67255	0	0.0235579	7.38012	0.00228284	0.715157	0.71744	0.0969032
CCDC6_59906122_G_T		b1.c2.pcr1	cDNA	8	0	16650	0	123758	1	0	7	11358	282	74620	107100	56016	68781	74012	1401	74902	0	0.0248283	6.56982	0.00263305	0.696732	0.699365	0.10605
CCDC6_59906122_G_T		b1.c2.pcr2	cDNA	18	0	12823	0	97822	0	0	9	9121	166	59519	84990	44295	54875	59177	1232	59685	0	0.0181998	6.52549	0.00195317	0.700306	0.702259	0.107319
CCDC6_59906122_G_T		b1.c2.pcr3	cDNA	11	0	14063	0	116403	0	0	8	10788	140	71760	102332	53918	65335	71106	1424	71900	0	0.0129774	6.65184	0.0013681	0.701247	0.702615	0.105422
CCDC6_59906122_G_T		b1.c2.pcr4	cDNA	13	0	14378	0	110143	0	0	35	10662	354	66274	95730	51089	60889	65476	1284	66628	0	0.033202	6.21591	0.0036979	0.692301	0.695999	0.111376
CCDC6_59906122_G_T		b1.g1.pcr1	gDNA	8	0	22706	0	113916	2	0	5	20573	511	60348	91203	35162	52501	60059	1929	60859	0	0.0248384	2.93336	0.00560289	0.661689	0.667292	0.225574
CCDC6_59906122_G_T		b1.g1.pcr2	gDNA	11	0	26090	0	129979	0	0	4	22966	527	69184	103885	40452	60451	68847	2037	69711	0	0.022947	3.01245	0.00507292	0.665967	0.67104	0.221071
CCDC6_59906122_G_T		b1.g1.pcr3	gDNA	8	0	31408	0	155965	1	0	8	27529	621	83088	124548	48811	72615	82674	2160	83709	0	0.022558	3.0182	0.00498603	0.667116	0.672102	0.221031
CCDC6_59906122_G_T		b1.g1.pcr4	gDNA	15	0	33497	0	169804	1	0	9	30097	735	90587	136297	53095	78838	90163	2202	91322	0	0.024421	3.00983	0.00539263	0.664629	0.670022	0.220819
CCDC6_59906124_T_C		b2.c1.pcr1	cDNA	12	0	14621	0	103182	0	0	4	8531	129	74671	88557	66438	71931	74508	1043	74800	0	0.0151213	8.7529	0.00145669	0.843197	0.844654	0.0963334
CCDC6_59906124_T_C		b2.c1.pcr2	cDNA	7	0	15237	0	104193	1	0	3	8598	349	74983	88952	67215	72429	74753	1052	75332	0	0.0405908	8.72098	0.00392346	0.84296	0.846884	0.0966589
CCDC6_59906124_T_C		b2.c1.pcr3	cDNA	4	0	13412	0	90845	0	0	2	7529	211	64566	77431	57642	62112	64493	985	64777	0	0.028025	8.57564	0.00272501	0.833852	0.836577	0.097235
CCDC6_59906124_T_C		b2.c1.pcr4	cDNA	9	0	11399	0	90003	0	0	3	7408	345	65055	78601	58277	63208	64915	994	65400	0	0.0465713	8.78172	0.00438926	0.827661	0.83205	0.0942482
CCDC6_59906124_T_C		b2.c2.pcr1	cDNA	7	0	12444	0	90219	0	0	6	7314	386	64662	77769	57907	62152	64474	1059	65048	0	0.0527755	8.84085	0.00496342	0.831462	0.836426	0.0940478
CCDC6_59906124_T_C		b2.c2.pcr2	cDNA	15	0	18576	0	139330	0	0	5	11633	557	100269	120749	89618	96174	100013	1347	100826	0	0.047881	8.61936	0.00461287	0.830392	0.835005	0.0963403
CCDC6_59906124_T_C		b2.c2.pcr3	cDNA	16	0	17707	0	129022	0	0	114	10402	373	93167	111201	83955	89930	92867	1242	93540	0	0.0358585	8.95664	0.00335429	0.837825	0.841179	0.0935423
CCDC6_59906124_T_C		b2.c2.pcr4	cDNA	8	0	16988	0	114813	0	0	2	8914	269	83296	97823	74934	80925	83139	1038	83565	0	0.0301772	9.3444	0.00274987	0.851497	0.854247	0.0911238
CCDC6_59906124_T_C		b2.g1.pcr1	gDNA	12	0	30498	0	159727	0	0	6	25683	610	86791	129223	71491	81849	86465	1924	87401	0	0.0237511	3.37932	0.00472052	0.671637	0.676358	0.198749
CCDC6_59906124_T_C		b2.g1.pcr2	gDNA	8	0	26397	0	137210	0	0	5	22857	594	73272	110808	60595	69277	73018	1853	73866	0	0.0259877	3.20567	0.00536062	0.661252	0.666613	0.206276
CCDC6_59906124_T_C		b2.g1.pcr3	gDNA	11	0	21412	0	108566	0	0	5	18620	558	57066	87149	46782	53916	56888	1638	57624	0	0.0299678	3.06477	0.00640283	0.65481	0.661212	0.213657
CCDC6_59906124_T_C		b2.g1.pcr4	gDNA	5	0	26450	0	135628	0	0	2	22753	634	72140	109176	59393	68171	71846	1832	72774	0	0.0278645	3.17057	0.00580714	0.660768	0.666575	0.208407
CCDC6_59906125_G_A		b2.c1.pcr1	cDNA	12	0	14621	0	103182	0	0	4	8531	193	74671	88557	68230	73590	74508	1043	74864	0	0.0226234	8.7529	0.00217939	0.843197	0.845376	0.0963334
CCDC6_59906125_G_A		b2.c1.pcr2	cDNA	7	0	15237	0	104193	1	0	3	8598	107	74983	88952	68356	74285	74679	1052	75090	0	0.0124448	8.72098	0.0012029	0.84296	0.844163	0.0966589
CCDC6_59906125_G_A		b2.c1.pcr3	cDNA	4	0	13412	0	90845	0	0	2	7529	153	64566	77431	58911	63785	64417	985	64719	0	0.0203214	8.57564	0.00197595	0.833852	0.835828	0.097235
CCDC6_59906125_G_A		b2.c1.pcr4	cDNA	9	0	11399	0	90003	0	0	3	7408	171	65055	78601	59545	64307	64915	994	65226	0	0.0230832	8.78172	0.00217555	0.827661	0.829837	0.0942482
CCDC6_59906125_G_A		b2.c2.pcr1	cDNA	7	0	12444	0	90219	0	0	6	7314	142	64662	77769	59121	63644	64471	1059	64804	0	0.0194148	8.84085	0.00182592	0.831462	0.833288	0.0940478
CCDC6_59906125_G_A		b2.c2.pcr2	cDNA	15	0	18576	0	139330	0	0	5	11633	272	100269	120749	91411	98731	99912	1347	100541	0	0.0233818	8.61936	0.00225261	0.830392	0.832645	0.0963403
CCDC6_59906125_G_A		b2.c2.pcr3	cDNA	16	0	17707	0	129022	0	0	114	10402	153	93167	111201	85224	91743	92867	1242	93320	0	0.0147087	8.95664	0.00137589	0.837825	0.839201	0.0935423
CCDC6_59906125_G_A		b2.c2.pcr4	cDNA	8	0	16988	0	114813	0	0	2	8914	246	83296	97823	77051	82537	83136	1038	83542	0	0.027597	9.3444	0.00251475	0.851497	0.854012	0.0911238
CCDC6_59906125_G_A		b2.g1.pcr1	gDNA	12	0	30498	0	159727	0	0	6	25683	435	86791	129223	74794	85619	86441	1924	87226	0	0.0169373	3.37932	0.00336627	0.671637	0.675004	0.198749
CCDC6_59906125_G_A		b2.g1.pcr2	gDNA	8	0	26397	0	137210	0	0	5	22857	438	73272	110808	63475	72348	73016	1853	73710	0	0.0191626	3.20567	0.00395278	0.661252	0.665205	0.206276
CCDC6_59906125_G_A		b2.g1.pcr3	gDNA	11	0	21412	0	108566	0	0	5	18620	337	57066	87149	49117	56299	56892	1638	57403	0	0.0180988	3.06477	0.00386694	0.65481	0.658677	0.213657
CCDC6_59906125_G_A		b2.g1.pcr4	gDNA	5	0	26450	0	135628	0	0	2	22753	393	72140	109176	62332	71179	71815	1832	72533	0	0.0172724	3.17057	0.00359969	0.660768	0.664368	0.208407
CCDC6_59906125_G_C		b2.c1.pcr1	cDNA	12	0	14621	0	103182	0	0	4	8531	209	74671	88557	68230	73590	74508	1043	74880	0	0.0244989	8.7529	0.00236006	0.843197	0.845557	0.0963334
CCDC6_59906125_G_C		b2.c1.pcr2	cDNA	7	0	15237	0	104193	1	0	3	8598	160	74983	88952	68356	74285	74679	1052	75143	0	0.018609	8.72098	0.00179872	0.84296	0.844759	0.0966589
CCDC6_59906125_G_C		b2.c1.pcr3	cDNA	4	0	13412	0	90845	0	0	2	7529	142	64566	77431	58911	63785	64417	985	64708	0	0.0188604	8.57564	0.00183389	0.833852	0.835686	0.097235
CCDC6_59906125_G_C		b2.c1.pcr4	cDNA	9	0	11399	0	90003	0	0	3	7408	139	65055	78601	59545	64307	64915	994	65194	0	0.0187635	8.78172	0.00176842	0.827661	0.82943	0.0942482
CCDC6_59906125_G_C		b2.c2.pcr1	cDNA	7	0	12444	0	90219	0	0	6	7314	166	64662	77769	59121	63644	64471	1059	64828	0	0.0226962	8.84085	0.00213453	0.831462	0.833597	0.0940478
CCDC6_59906125_G_C		b2.c2.pcr2	cDNA	15	0	18576	0	139330	0	0	5	11633	88	100269	120749	91411	98731	99912	1347	100357	0	0.00756469	8.61936	0.000728785	0.830392	0.831121	0.0963403
CCDC6_59906125_G_C		b2.c2.pcr3	cDNA	16	0	17707	0	129022	0	0	114	10402	333	93167	111201	85224	91743	92867	1242	93500	0	0.0320131	8.95664	0.00299458	0.837825	0.84082	0.0935423
CCDC6_59906125_G_C		b2.c2.pcr4	cDNA	8	0	16988	0	114813	0	0	2	8914	171	83296	97823	77051	82537	83136	1038	83467	0	0.0191833	9.3444	0.00174806	0.851497	0.853245	0.0911238
CCDC6_59906125_G_C		b2.g1.pcr1	gDNA	12	0	30498	0	159727	0	0	6	25683	574	86791	129223	74794	85619	86441	1924	87365	0	0.0223494	3.37932	0.00444193	0.671637	0.676079	0.198749
CCDC6_59906125_G_C		b2.g1.pcr2	gDNA	8	0	26397	0	137210	0	0	5	22857	461	73272	110808	63475	72348	73016	1853	73733	0	0.0201689	3.20567	0.00416035	0.661252	0.665412	0.206276
CCDC6_59906125_G_C		b2.g1.pcr3	gDNA	11	0	21412	0	108566	0	0	5	18620	341	57066	87149	49117	56299	56892	1638	57407	0	0.0183136	3.06477	0.00391284	0.65481	0.658722	0.213657
CCDC6_59906125_G_C		b2.g1.pcr4	gDNA	5	0	26450	0	135628	0	0	2	22753	489	72140	109176	62332	71179	71815	1832	72629	0	0.0214917	3.17057	0.00447901	0.660768	0.665247	0.208407
CCDC6_59906125_G_T		b2.c1.pcr1	cDNA	12	0	14621	0	103182	0	0	4	8531	205	74671	88557	68230	73590	74508	1043	74876	0	0.02403	8.7529	0.00231489	0.843197	0.845512	0.0963334
CCDC6_59906125_G_T		b2.c1.pcr2	cDNA	7	0	15237	0	104193	1	0	3	8598	248	74983	88952	68356	74285	74679	1052	75231	0	0.0288439	8.72098	0.00278802	0.84296	0.845748	0.0966589
CCDC6_59906125_G_T		b2.c1.pcr3	cDNA	4	0	13412	0	90845	0	0	2	7529	454	64566	77431	58911	63785	64417	985	65020	0	0.0603002	8.57564	0.00586329	0.833852	0.839715	0.097235
CCDC6_59906125_G_T		b2.c1.pcr4	cDNA	9	0	11399	0	90003	0	0	3	7408	349	65055	78601	59545	64307	64915	994	65404	0	0.0471112	8.78172	0.00444015	0.827661	0.832101	0.0942482
CCDC6_59906125_G_T		b2.c2.pcr1	cDNA	7	0	12444	0	90219	0	0	6	7314	219	64662	77769	59121	63644	64471	1059	64881	0	0.0299426	8.84085	0.00281603	0.831462	0.834278	0.0940478
CCDC6_59906125_G_T		b2.c2.pcr2	cDNA	15	0	18576	0	139330	0	0	5	11633	496	100269	120749	91411	98731	99912	1347	100765	0	0.0426373	8.61936	0.00410769	0.830392	0.8345	0.0963403
CCDC6_59906125_G_T		b2.c2.pcr3	cDNA	16	0	17707	0	129022	0	0	114	10402	343	93167	111201	85224	91743	92867	1242	93510	0	0.0329744	8.95664	0.0030845	0.837825	0.84091	0.0935423
CCDC6_59906125_G_T		b2.c2.pcr4	cDNA	8	0	16988	0	114813	0	0	2	8914	125	83296	97823	77051	82537	83136	1038	83421	0	0.0140229	9.3444	0.00127782	0.851497	0.852775	0.0911238
CCDC6_59906125_G_T		b2.g1.pcr1	gDNA	12	0	30498	0	159727	0	0	5	25683	860	86791	129224	74794	85619	86441	1924	87651	0	0.0334852	3.37932	0.00665511	0.671632	0.678287	0.198748
CCDC6_59906125_G_T		b2.g1.pcr2	gDNA	8	0	26397	0	137210	0	0	5	22857	752	73272	110808	63475	72348	73016	1853	74024	0	0.0329002	3.20567	0.00678651	0.661252	0.668038	0.206276
CCDC6_59906125_G_T		b2.g1.pcr3	gDNA	11	0	21412	0	108566	0	0	5	18620	622	57066	87149	49117	56299	56892	1638	57688	0	0.0334049	3.06477	0.0071372	0.65481	0.661947	0.213657
CCDC6_59906125_G_T		b2.g1.pcr4	gDNA	5	0	26450	0	135628	0	0	2	22753	807	72140	109176	62332	71179	71815	1832	72947	0	0.0354679	3.17057	0.00739173	0.660768	0.66816	0.208407
CCDC6_59906128_A_G		b2.c1.pcr1	cDNA	12	0	14621	0	103182	0	0	4	8531	195	74671	88557	54559	73631	74398	1043	74866	0	0.0228578	8.7529	0.00220197	0.843197	0.845399	0.0963334
CCDC6_59906128_A_G		b2.c1.pcr2	cDNA	7	0	15237	0	104193	1	0	3	8598	384	74983	88952	54705	74199	74585	1052	75367	0	0.0446615	8.72098	0.00431694	0.84296	0.847277	0.0966589
CCDC6_59906128_A_G		b2.c1.pcr3	cDNA	4	0	13412	0	90845	0	0	1	7529	239	64566	77432	46178	63635	64264	985	64805	0	0.0317439	8.57564	0.00308658	0.833841	0.836928	0.0972337
CCDC6_59906128_A_G		b2.c1.pcr4	cDNA	9	0	11399	0	90003	0	0	3	7408	368	65055	78601	46889	64197	64800	994	65423	0	0.049676	8.78172	0.00468187	0.827661	0.832343	0.0942482
CCDC6_59906128_A_G		b2.c2.pcr1	cDNA	7	0	12444	0	90219	0	0	6	7314	333	64662	77769	46067	63617	64178	1059	64995	0	0.0455291	8.84085	0.00428191	0.831462	0.835744	0.0940478
CCDC6_59906128_A_G		b2.c2.pcr2	cDNA	15	0	18576	0	139330	0	0	5	11633	658	100269	120749	71917	98822	99584	1347	100927	0	0.0565632	8.61936	0.00544932	0.830392	0.835841	0.0963403
CCDC6_59906128_A_G		b2.c2.pcr3	cDNA	16	0	17707	0	129022	0	0	114	10402	593	93167	111201	67683	91765	92673	1242	93760	0	0.0570083	8.95664	0.00533269	0.837825	0.843158	0.0935423
CCDC6_59906128_A_G		b2.c2.pcr4	cDNA	8	0	16988	0	114813	0	0	2	8914	211	83296	97823	60565	82342	83083	1038	83507	0	0.0236706	9.3444	0.00215696	0.851497	0.853654	0.0911238
CCDC6_59906128_A_G		b2.g1.pcr1	gDNA	12	0	30498	0	159727	0	0	6	25683	969	86791	129223	46630	86215	86420	1924	87760	0	0.0377292	3.37932	0.00749866	0.671637	0.679136	0.198749
CCDC6_59906128_A_G		b2.g1.pcr2	gDNA	8	0	26397	0	137210	0	0	5	22857	909	73272	110808	39171	72827	72971	1853	74181	0	0.039769	3.20567	0.00820338	0.661252	0.669455	0.206276
CCDC6_59906128_A_G		b2.g1.pcr3	gDNA	11	0	21412	0	108566	0	0	5	18620	677	57066	87149	30204	56699	56842	1638	57743	0	0.0363588	3.06477	0.0077683	0.65481	0.662578	0.213657
CCDC6_59906128_A_G		b2.g1.pcr4	gDNA	5	0	26450	0	135628	0	0	2	22753	785	72140	109176	37948	71582	71773	1832	72925	0	0.0345009	3.17057	0.00719022	0.660768	0.667958	0.208407
CCDC6_59906128_A_T		b2.c1.pcr1	cDNA	12	0	14621	0	103182	0	0	4	8531	396	74671	88557	54559	73631	74398	1043	75067	0	0.0464189	8.7529	0.0044717	0.843197	0.847669	0.0963334
CCDC6_59906128_A_T		b2.c1.pcr2	cDNA	7	0	15237	0	104193	1	0	3	8598	518	74983	88952	54705	74199	74585	1052	75501	0	0.0602466	8.72098	0.00582336	0.84296	0.848784	0.0966589
CCDC6_59906128_A_T		b2.c1.pcr3	cDNA	4	0	13412	0	90845	0	0	2	7529	297	64566	77431	46178	63635	64264	985	64863	0	0.0394475	8.57564	0.00383567	0.833852	0.837688	0.097235
CCDC6_59906128_A_T		b2.c1.pcr4	cDNA	9	0	11399	0	90003	0	0	3	7408	606	65055	78601	46889	64197	64800	994	65661	0	0.0818035	8.78172	0.00770983	0.827661	0.835371	0.0942482
CCDC6_59906128_A_T		b2.c2.pcr1	cDNA	7	0	12444	0	90219	0	0	6	7314	451	64662	77769	46067	63617	64178	1059	65113	0	0.0616626	8.84085	0.00579923	0.831462	0.837262	0.0940478
CCDC6_59906128_A_T		b2.c2.pcr2	cDNA	15	0	18576	0	139330	0	0	5	11633	937	100269	120749	71917	98822	99584	1347	101206	0	0.0805467	8.61936	0.0077599	0.830392	0.838152	0.0963403
CCDC6_59906128_A_T		b2.c2.pcr3	cDNA	16	0	17707	0	129022	0	0	114	10402	594	93167	111201	67683	91765	92673	1242	93761	0	0.0571044	8.95664	0.00534168	0.837825	0.843167	0.0935423
CCDC6_59906128_A_T		b2.c2.pcr4	cDNA	8	0	16988	0	114813	0	0	2	8914	635	83296	97823	60565	82342	83083	1038	83931	0	0.0712363	9.3444	0.00649132	0.851497	0.857988	0.0911238
CCDC6_59906128_A_T		b2.g1.pcr1	gDNA	12	0	30498	0	159727	0	0	6	25683	1507	86791	129223	46630	86215	86420	1924	88298	0	0.0586769	3.37932	0.011662	0.671637	0.683299	0.198749
CCDC6_59906128_A_T		b2.g1.pcr2	gDNA	8	0	26397	0	137210	0	0	5	22857	1466	73272	110808	39171	72827	72971	1853	74738	0	0.0641379	3.20567	0.0132301	0.661252	0.674482	0.206276
CCDC6_59906128_A_T		b2.g1.pcr3	gDNA	11	0	21412	0	108566	0	0	4	18620	1110	57066	87150	30204	56699	56842	1638	58176	0	0.0596133	3.06477	0.0127367	0.654802	0.667539	0.213655
CCDC6_59906128_A_T		b2.g1.pcr4	gDNA	5	0	26450	0	135628	0	0	2	22753	1352	72140	109176	37948	71582	71773	1832	73492	0	0.0594207	3.17057	0.0123837	0.660768	0.673152	0.208407
CCDC6_59906130_C_A		b2.c1.pcr1	cDNA	12	0	14621	0	103182	0	0	4	8531	422	74671	88557	49832	73190	74214	1043	75093	0	0.0494667	8.7529	0.00476529	0.843197	0.847962	0.0963334
CCDC6_59906130_C_A		b2.c1.pcr2	cDNA	7	0	15237	0	104193	0	0	3	8598	313	74983	88953	49865	73920	74419	1053	75296	0	0.0364038	8.72098	0.00351871	0.842951	0.846469	0.0966578
CCDC6_59906130_C_A		b2.c1.pcr3	cDNA	4	0	13412	0	90845	0	0	2	7529	432	64566	77431	42826	63175	64066	985	64998	0	0.0573781	8.57564	0.00557916	0.833852	0.839431	0.097235
CCDC6_59906130_C_A		b2.c1.pcr4	cDNA	9	0	11399	0	90003	0	0	3	7408	453	65055	78601	42062	63593	64467	994	65508	0	0.0611501	8.78172	0.00576328	0.827661	0.833425	0.0942482
CCDC6_59906130_C_A		b2.c2.pcr1	cDNA	7	0	12444	0	90219	0	0	6	7314	301	64662	77769	41419	63021	63882	1059	64963	0	0.041154	8.84085	0.00387044	0.831462	0.835333	0.0940478
CCDC6_59906130_C_A		b2.c2.pcr2	cDNA	15	0	18576	0	139330	0	0	5	11633	546	100269	120749	65363	98101	99168	1347	100815	0	0.0469354	8.61936	0.00452178	0.830392	0.834914	0.0963403
CCDC6_59906130_C_A		b2.c2.pcr3	cDNA	16	0	17707	0	129022	0	0	114	10402	475	93167	111201	61082	91248	92260	1242	93642	0	0.0456643	8.95664	0.00427154	0.837825	0.842097	0.0935423
CCDC6_59906130_C_A		b2.c2.pcr4	cDNA	8	0	16988	0	114813	0	0	2	8914	336	83296	97823	54815	81870	82910	1038	83632	0	0.0376935	9.3444	0.00343478	0.851497	0.854932	0.0911238
CCDC6_59906130_C_A		b2.g1.pcr1	gDNA	12	0	30498	0	159727	0	0	6	25683	1096	86791	129223	46548	86101	86342	1924	87887	0	0.0426741	3.37932	0.00848146	0.671637	0.680119	0.198749
CCDC6_59906130_C_A		b2.g1.pcr2	gDNA	8	0	26397	0	137210	0	0	5	22857	916	73272	110808	38959	72648	72926	1853	74188	0	0.0400752	3.20567	0.00826655	0.661252	0.669518	0.206276
CCDC6_59906130_C_A		b2.g1.pcr3	gDNA	11	0	21412	0	108566	0	0	5	18620	752	57066	87149	29807	56614	56798	1638	57818	0	0.0403867	3.06477	0.0086289	0.65481	0.663438	0.213657
CCDC6_59906130_C_A		b2.g1.pcr4	gDNA	5	0	26450	0	135628	0	0	2	22753	898	72140	109176	37736	71394	71735	1832	73038	0	0.0394673	3.17057	0.00822525	0.660768	0.668993	0.208407
CCDC6_59906131_G_A		b2.c1.pcr1	cDNA	12	0	14621	0	103182	0	0	4	8531	368	74671	88557	38501	72847	74064	1043	75039	0	0.0431368	8.7529	0.00415552	0.843197	0.847353	0.0963334
CCDC6_59906131_G_A		b2.c1.pcr2	cDNA	7	0	15237	0	104193	0	0	3	8598	146	74983	88953	39907	73620	74354	1053	75129	0	0.0169807	8.72098	0.00164132	0.842951	0.844592	0.0966578
CCDC6_59906131_G_A		b2.c1.pcr3	cDNA	4	0	13412	0	90845	0	0	2	7529	393	64566	77431	32408	62761	63921	985	64959	0	0.0521982	8.57564	0.00507549	0.833852	0.838928	0.097235
CCDC6_59906131_G_A		b2.c1.pcr4	cDNA	9	0	11399	0	90003	0	0	3	7408	247	65055	78601	32906	63000	64265	994	65302	0	0.0333423	8.78172	0.00314245	0.827661	0.830804	0.0942482
CCDC6_59906131_G_A		b2.c2.pcr1	cDNA	7	0	12444	0	90219	0	0	6	7314	322	64662	77769	34082	62620	63793	1059	64984	0	0.0440252	8.84085	0.00414047	0.831462	0.835603	0.0940478
CCDC6_59906131_G_A		b2.c2.pcr2	cDNA	15	0	18576	0	139330	0	0	5	11633	377	100269	120749	52659	97714	99018	1347	100646	0	0.0324078	8.61936	0.00312218	0.830392	0.833514	0.0963403
CCDC6_59906131_G_A		b2.c2.pcr3	cDNA	16	0	17707	0	129022	0	0	114	10402	253	93167	111201	48990	90443	92166	1242	93420	0	0.0243222	8.95664	0.00227516	0.837825	0.8401	0.0935423
CCDC6_59906131_G_A		b2.c2.pcr4	cDNA	8	0	16988	0	114813	0	0	2	8914	163	83296	97823	43755	81563	82646	1038	83459	0	0.0182858	9.3444	0.00166628	0.851497	0.853163	0.0911238
CCDC6_59906131_G_A		b2.g1.pcr1	gDNA	12	0	30498	0	159727	0	0	6	25683	999	86791	129223	39984	85897	86310	1924	87790	0	0.0388973	3.37932	0.00773082	0.671637	0.679368	0.198749
CCDC6_59906131_G_A		b2.g1.pcr2	gDNA	8	0	26397	0	137210	0	0	5	22857	763	73272	110808	33217	72431	72886	1853	74035	0	0.0333815	3.20567	0.00688578	0.661252	0.668138	0.206276
CCDC6_59906131_G_A		b2.g1.pcr3	gDNA	11	0	21412	0	108566	0	0	5	18620	557	57066	87149	25396	56480	56747	1638	57623	0	0.0299141	3.06477	0.00639135	0.65481	0.661201	0.213657
CCDC6_59906131_G_A		b2.g1.pcr4	gDNA	5	0	26450	0	135628	0	0	2	22753	746	72140	109176	32016	71260	71696	1832	72886	0	0.0327869	3.17057	0.006833	0.660768	0.667601	0.208407
CCDC6_59906131_G_C		b2.c1.pcr1	cDNA	12	0	14621	0	103182	0	0	4	8531	319	74671	88557	38501	72847	74064	1043	74990	0	0.037393	8.7529	0.0036022	0.843197	0.846799	0.0963334
CCDC6_59906131_G_C		b2.c1.pcr2	cDNA	7	0	15237	0	104193	0	0	3	8598	156	74983	88953	39907	73620	74354	1053	75139	0	0.0181438	8.72098	0.00175373	0.842951	0.844705	0.0966578
CCDC6_59906131_G_C		b2.c1.pcr3	cDNA	4	0	13412	0	90845	0	0	2	7529	197	64566	77431	32408	62761	63921	985	64763	0	0.0261655	8.57564	0.0025442	0.833852	0.836396	0.097235
CCDC6_59906131_G_C		b2.c1.pcr4	cDNA	9	0	11399	0	90003	0	0	3	7408	408	65055	78601	32906	63000	64265	994	65463	0	0.0550756	8.78172	0.00519077	0.827661	0.832852	0.0942482
CCDC6_59906131_G_C		b2.c2.pcr1	cDNA	7	0	12444	0	90219	0	0	6	7314	306	64662	77769	34082	62620	63793	1059	64968	0	0.0418376	8.84085	0.00393473	0.831462	0.835397	0.0940478
CCDC6_59906131_G_C		b2.c2.pcr2	cDNA	15	0	18576	0	139330	0	0	5	11633	411	100269	120749	52659	97714	99018	1347	100680	0	0.0353305	8.61936	0.00340376	0.830392	0.833796	0.0963403
CCDC6_59906131_G_C		b2.c2.pcr3	cDNA	16	0	17707	0	129022	0	0	114	10402	397	93167	111201	48990	90443	92166	1242	93564	0	0.0381657	8.95664	0.00357011	0.837825	0.841395	0.0935423
CCDC6_59906131_G_C		b2.c2.pcr4	cDNA	8	0	16988	0	114813	0	0	2	8914	163	83296	97823	43755	81563	82646	1038	83459	0	0.0182858	9.3444	0.00166628	0.851497	0.853163	0.0911238
CCDC6_59906131_G_C		b2.g1.pcr1	gDNA	12	0	30498	0	159727	0	0	6	25683	731	86791	129223	39984	85897	86310	1924	87522	0	0.0284624	3.37932	0.00565689	0.671637	0.677294	0.198749
CCDC6_59906131_G_C		b2.g1.pcr2	gDNA	8	0	26397	0	137210	0	0	5	22857	729	73272	110808	33217	72431	72886	1853	74001	0	0.0318939	3.20567	0.00657895	0.661252	0.667831	0.206276
CCDC6_59906131_G_C		b2.g1.pcr3	gDNA	11	0	21412	0	108566	0	0	5	18620	523	57066	87149	25396	56480	56747	1638	57589	0	0.0280881	3.06477	0.00600122	0.65481	0.660811	0.213657
CCDC6_59906131_G_C		b2.g1.pcr4	gDNA	5	0	26450	0	135628	0	0	2	22753	652	72140	109176	32016	71260	71696	1832	72792	0	0.0286556	3.17057	0.00597201	0.660768	0.66674	0.208407
CCDC6_59906131_G_T		b2.c1.pcr1	cDNA	12	0	14621	0	103182	0	0	4	8531	335	74671	88557	38501	72847	74064	1043	75006	0	0.0392685	8.7529	0.00378287	0.843197	0.84698	0.0963334
CCDC6_59906131_G_T		b2.c1.pcr2	cDNA	7	0	15237	0	104193	0	0	3	8598	220	74983	88953	39907	73620	74354	1053	75203	0	0.0255873	8.72098	0.00247322	0.842951	0.845424	0.0966578
CCDC6_59906131_G_T		b2.c1.pcr3	cDNA	4	0	13412	0	90845	0	0	2	7529	360	64566	77431	32408	62761	63921	985	64926	0	0.0478151	8.57564	0.0046493	0.833852	0.838501	0.097235
CCDC6_59906131_G_T		b2.c1.pcr4	cDNA	9	0	11399	0	90003	0	0	3	7408	365	65055	78601	32906	63000	64265	994	65420	0	0.0492711	8.78172	0.00464371	0.827661	0.832305	0.0942482
CCDC6_59906131_G_T		b2.c2.pcr1	cDNA	7	0	12444	0	90219	0	0	6	7314	484	64662	77769	34082	62620	63793	1059	65146	0	0.0661745	8.84085	0.00622356	0.831462	0.837686	0.0940478
CCDC6_59906131_G_T		b2.c2.pcr2	cDNA	15	0	18576	0	139330	0	0	5	11633	390	100269	120749	52659	97714	99018	1347	100659	0	0.0335253	8.61936	0.00322984	0.830392	0.833622	0.0963403
CCDC6_59906131_G_T		b2.c2.pcr3	cDNA	16	0	17707	0	129022	0	0	114	10402	214	93167	111201	48990	90443	92166	1242	93381	0	0.020573	8.95664	0.00192444	0.837825	0.83975	0.0935423
CCDC6_59906131_G_T		b2.c2.pcr4	cDNA	8	0	16988	0	114813	0	0	2	8914	294	83296	97823	43755	81563	82646	1038	83590	0	0.0329818	9.3444	0.00300543	0.851497	0.854503	0.0911238
CCDC6_59906131_G_T		b2.g1.pcr1	gDNA	12	0	30498	0	159727	0	0	6	25683	804	86791	129223	39984	85897	86310	1924	87595	0	0.0313048	3.37932	0.0062218	0.671637	0.677859	0.198749
CCDC6_59906131_G_T		b2.g1.pcr2	gDNA	8	0	26397	0	137210	0	0	5	22857	726	73272	110808	33217	72431	72886	1853	73998	0	0.0317627	3.20567	0.00655187	0.661252	0.667804	0.206276
CCDC6_59906131_G_T		b2.g1.pcr3	gDNA	11	0	21412	0	108566	0	0	5	18620	534	57066	87149	25396	56480	56747	1638	57600	0	0.0286788	3.06477	0.00612744	0.65481	0.660937	0.213657
CCDC6_59906131_G_T		b2.g1.pcr4	gDNA	5	0	26450	0	135628	0	0	2	22753	722	72140	109176	32016	71260	71696	1832	72862	0	0.0317321	3.17057	0.00661317	0.660768	0.667381	0.208407
CCDC6_59906134_G_A		b2.c1.pcr1	cDNA	12	0	14621	0	103182	0	0	4	8531	128	74671	88557	26934	49881	73643	1043	74799	0	0.0150041	8.7529	0.0014454	0.843197	0.844642	0.0963334
CCDC6_59906134_G_A		b2.c1.pcr2	cDNA	7	0	15237	0	104193	0	0	3	8598	76	74983	88953	26952	50067	74086	1053	75059	0	0.00883927	8.72098	0.000854384	0.842951	0.843805	0.0966578
CCDC6_59906134_G_A		b2.c1.pcr3	cDNA	4	0	13412	0	90845	0	0	2	7529	182	64566	77431	22030	42947	63517	985	64748	0	0.0241732	8.57564	0.00235048	0.833852	0.836203	0.097235
CCDC6_59906134_G_A		b2.c1.pcr4	cDNA	9	0	11399	0	90003	0	0	3	7408	120	65055	78601	22898	42066	63949	994	65175	0	0.0161987	8.78172	0.0015267	0.827661	0.829188	0.0942482
CCDC6_59906134_G_A		b2.c2.pcr1	cDNA	7	0	12444	0	90219	0	0	6	7314	128	64662	77769	22970	41443	63423	1059	64790	0	0.0175007	8.84085	0.0016459	0.831462	0.833108	0.0940478
CCDC6_59906134_G_A		b2.c2.pcr2	cDNA	15	0	18576	0	139330	0	0	5	11633	168	100269	120749	37378	65692	98526	1347	100437	0	0.0144417	8.61936	0.00139132	0.830392	0.831783	0.0963403
CCDC6_59906134_G_A		b2.c2.pcr3	cDNA	16	0	17707	0	129022	0	0	113	10402	233	93167	111202	35665	61207	91621	1242	93400	0	0.0223995	8.95664	0.00209529	0.837818	0.839913	0.0935415
CCDC6_59906134_G_A		b2.c2.pcr4	cDNA	8	0	16988	0	114813	0	0	2	8914	91	83296	97823	30479	55055	82237	1038	83387	0	0.0102087	9.3444	0.000930252	0.851497	0.852427	0.0911238
CCDC6_59906134_G_A		b2.g1.pcr1	gDNA	12	0	30498	0	159727	0	0	6	25683	357	86791	129223	20476	46766	86229	1924	87148	0	0.0139002	3.37932	0.00276267	0.671637	0.6744	0.198749
CCDC6_59906134_G_A		b2.g1.pcr2	gDNA	8	0	26397	0	137210	0	0	5	22857	294	73272	110808	16767	39102	72819	1853	73566	0	0.0128626	3.20567	0.00265324	0.661252	0.663905	0.206276
CCDC6_59906134_G_A		b2.g1.pcr3	gDNA	11	0	21412	0	108566	0	0	5	18620	236	57066	87149	13082	29939	56732	1638	57302	0	0.0126745	3.06477	0.00270801	0.65481	0.657518	0.213657
CCDC6_59906134_G_A		b2.g1.pcr4	gDNA	5	0	26450	0	135628	0	0	2	22753	319	72140	109176	16427	37881	71559	1832	72459	0	0.0140201	3.17057	0.00292189	0.660768	0.66369	0.208407
CCDC6_59906134_G_C		b2.c1.pcr1	cDNA	12	0	14621	0	103182	0	0	4	8531	195	74671	88557	26934	49881	73643	1043	74866	0	0.0228578	8.7529	0.00220197	0.843197	0.845399	0.0963334
CCDC6_59906134_G_C		b2.c1.pcr2	cDNA	7	0	15237	0	104193	0	0	3	8598	68	74983	88953	26952	50067	74086	1053	75051	0	0.00790882	8.72098	0.000764449	0.842951	0.843715	0.0966578
CCDC6_59906134_G_C		b2.c1.pcr3	cDNA	4	0	13412	0	90845	0	0	2	7529	134	64566	77431	22030	42947	63517	985	64700	0	0.0177978	8.57564	0.00173057	0.833852	0.835583	0.097235
CCDC6_59906134_G_C		b2.c1.pcr4	cDNA	9	0	11399	0	90003	0	0	3	7408	181	65055	78601	22898	42066	63949	994	65236	0	0.024433	8.78172	0.00230277	0.827661	0.829964	0.0942482
CCDC6_59906134_G_C		b2.c2.pcr1	cDNA	7	0	12444	0	90219	0	0	6	7314	87	64662	77769	22970	41443	63423	1059	64749	0	0.011895	8.84085	0.0011187	0.831462	0.832581	0.0940478
CCDC6_59906134_G_C		b2.c2.pcr2	cDNA	15	0	18576	0	139330	0	0	5	11633	112	100269	120749	37378	65692	98526	1347	100381	0	0.00962778	8.61936	0.000927544	0.830392	0.83132	0.0963403
CCDC6_59906134_G_C		b2.c2.pcr3	cDNA	16	0	17707	0	129022	0	0	114	10402	145	93167	111201	35665	61207	91621	1242	93312	0	0.0139396	8.95664	0.00130394	0.837825	0.839129	0.0935423
CCDC6_59906134_G_C		b2.c2.pcr4	cDNA	8	0	16988	0	114813	0	0	2	8914	190	83296	97823	30479	55055	82237	1038	83486	0	0.0213148	9.3444	0.00194228	0.851497	0.853439	0.0911238
CCDC6_59906134_G_C		b2.g1.pcr1	gDNA	12	0	30498	0	159727	0	0	6	25683	258	86791	129223	20476	46766	86229	1924	87049	0	0.0100456	3.37932	0.00199655	0.671637	0.673634	0.198749
CCDC6_59906134_G_C		b2.g1.pcr2	gDNA	8	0	26397	0	137210	0	0	5	22857	209	73272	110808	16767	39102	72819	1853	73481	0	0.00914381	3.20567	0.00188615	0.661252	0.663138	0.206276
CCDC6_59906134_G_C		b2.g1.pcr3	gDNA	11	0	21412	0	108566	0	0	5	18620	194	57066	87149	13082	29939	56732	1638	57260	0	0.0104189	3.06477	0.00222607	0.65481	0.657036	0.213657
CCDC6_59906134_G_C		b2.g1.pcr4	gDNA	5	0	26450	0	135628	0	0	2	22753	239	72140	109176	16427	37881	71559	1832	72379	0	0.0105041	3.17057	0.00218913	0.660768	0.662957	0.208407
CCDC6_59906134_G_T		b2.c1.pcr1	cDNA	12	0	14621	0	103182	0	0	4	8531	39	74671	88557	26934	49881	73643	1043	74710	0	0.00457156	8.7529	0.000440394	0.843197	0.843637	0.0963334
CCDC6_59906134_G_T		b2.c1.pcr2	cDNA	7	0	15237	0	104193	0	0	3	8598	182	74983	88953	26952	50067	74086	1053	75165	0	0.0211677	8.72098	0.00204602	0.842951	0.844997	0.0966578
CCDC6_59906134_G_T		b2.c1.pcr3	cDNA	4	0	13412	0	90845	0	0	2	7529	128	64566	77431	22030	42947	63517	985	64694	0	0.0170009	8.57564	0.00165309	0.833852	0.835505	0.097235
CCDC6_59906134_G_T		b2.c1.pcr4	cDNA	9	0	11399	0	90003	0	0	3	7408	82	65055	78601	22898	42066	63949	994	65137	0	0.0110691	8.78172	0.00104324	0.827661	0.828704	0.0942482
CCDC6_59906134_G_T		b2.c2.pcr1	cDNA	7	0	12444	0	90219	0	0	6	7314	136	64662	77769	22970	41443	63423	1059	64798	0	0.0185945	8.84085	0.00174877	0.831462	0.833211	0.0940478
CCDC6_59906134_G_T		b2.c2.pcr2	cDNA	15	0	18576	0	139330	0	0	5	11633	156	100269	120749	37378	65692	98526	1347	100425	0	0.0134101	8.61936	0.00129194	0.830392	0.831684	0.0963403
CCDC6_59906134_G_T		b2.c2.pcr3	cDNA	16	0	17707	0	129022	0	0	114	10402	193	93167	111201	35665	61207	91621	1242	93360	0	0.0185541	8.95664	0.0017356	0.837825	0.839561	0.0935423
CCDC6_59906134_G_T		b2.c2.pcr4	cDNA	8	0	16988	0	114813	0	0	2	8914	172	83296	97823	30479	55055	82237	1038	83468	0	0.0192955	9.3444	0.00175828	0.851497	0.853255	0.0911238
CCDC6_59906134_G_T		b2.g1.pcr1	gDNA	12	0	30498	0	159727	0	0	6	25683	460	86791	129223	20476	46766	86229	1924	87251	0	0.0179107	3.37932	0.00355974	0.671637	0.675197	0.198749
CCDC6_59906134_G_T		b2.g1.pcr2	gDNA	8	0	26397	0	137210	0	0	5	22857	402	73272	110808	16767	39102	72819	1853	73674	0	0.0175876	3.20567	0.0036279	0.661252	0.66488	0.206276
CCDC6_59906134_G_T		b2.g1.pcr3	gDNA	11	0	21412	0	108566	0	0	5	18620	314	57066	87149	13082	29939	56732	1638	57380	0	0.0168636	3.06477	0.00360303	0.65481	0.658413	0.213657
CCDC6_59906134_G_T		b2.g1.pcr4	gDNA	5	0	26450	0	135628	0	0	2	22753	363	72140	109176	16427	37881	71559	1832	72503	0	0.0159539	3.17057	0.00332491	0.660768	0.664093	0.208407
CCDC6_59906135_G_A		b2.c1.pcr1	cDNA	12	0	14621	0	103182	0	0	4	8531	11	74671	88557	22435	38594	73263	1043	74682	0	0.00128941	8.7529	0.000124214	0.843197	0.843321	0.0963334
CCDC6_59906135_G_A		b2.c1.pcr2	cDNA	7	0	15237	0	104193	0	0	3	8598	68	74983	88953	23037	40113	73923	1053	75051	0	0.00790882	8.72098	0.000764449	0.842951	0.843715	0.0966578
CCDC6_59906135_G_A		b2.c1.pcr3	cDNA	4	0	13412	0	90845	0	0	2	7529	131	64566	77431	19118	32529	63193	985	64697	0	0.0173994	8.57564	0.00169183	0.833852	0.835544	0.097235
CCDC6_59906135_G_A		b2.c1.pcr4	cDNA	9	0	11399	0	90003	0	0	3	7408	44	65055	78601	18883	32913	63601	994	65099	0	0.00593953	8.78172	0.000559789	0.827661	0.828221	0.0942482
CCDC6_59906135_G_A		b2.c2.pcr1	cDNA	7	0	12444	0	90219	0	0	6	7314	66	64662	77769	19599	34104	63021	1059	64728	0	0.00902379	8.84085	0.000848667	0.831462	0.832311	0.0940478
CCDC6_59906135_G_A		b2.c2.pcr2	cDNA	15	0	18576	0	139330	0	0	5	11633	137	100269	120749	30772	52752	98101	1347	100406	0	0.0117768	8.61936	0.00113459	0.830392	0.831527	0.0963403
CCDC6_59906135_G_A		b2.c2.pcr3	cDNA	16	0	17707	0	129022	0	0	114	10402	136	93167	111201	30117	49156	91264	1242	93303	0	0.0130744	8.95664	0.00122301	0.837825	0.839048	0.0935423
CCDC6_59906135_G_A		b2.c2.pcr4	cDNA	8	0	16988	0	114813	0	0	2	8914	50	83296	97823	25697	43866	81964	1038	83346	0	0.00560915	9.3444	0.000511127	0.851497	0.852008	0.0911238
CCDC6_59906135_G_A		b2.g1.pcr1	gDNA	12	0	30498	0	159727	0	0	6	25683	231	86791	129223	18640	40143	86125	1924	87022	0	0.00899428	3.37932	0.00178761	0.671637	0.673425	0.198749
CCDC6_59906135_G_A		b2.g1.pcr2	gDNA	8	0	26397	0	137210	0	0	5	22857	177	73272	110808	15291	33351	72666	1853	73449	0	0.0077438	3.20567	0.00159736	0.661252	0.662849	0.206276
CCDC6_59906135_G_A		b2.g1.pcr3	gDNA	11	0	21412	0	108566	0	0	5	18620	109	57066	87149	12067	25492	56633	1638	57175	0	0.00585392	3.06477	0.00125073	0.65481	0.65606	0.213657
CCDC6_59906135_G_A		b2.g1.pcr4	gDNA	5	0	26450	0	135628	0	0	2	22753	122	72140	109176	15115	32132	71421	1832	72262	0	0.00536193	3.17057	0.00111746	0.660768	0.661885	0.208407
MUL1_rs6700034		c1.1	cDNA	62	0	40	0	424	7	11	1	31	30	304	365	171	304	304	82	334	0	0.967742	9.80645	0.0821918	0.832877	0.915068	0.0849315	TRUE
MUL1_rs6700034		c1.2	cDNA	7578	0	2019	338	33919	1694	0	1	1547	2629	26025	30205	16179	25747	25931	280	28654	0	1.69942	16.8229	0.0870386	0.861612	0.948651	0.0512167
MUL1_rs6700034		c1.3	cDNA	8533	0	2471	241	43083	1889	0	2	1896	3794	32987	38721	19325	32653	32913	282	36781	0	2.00105	17.3982	0.097983	0.851915	0.949898	0.0489657
MUL1_rs6700034		c1.4	cDNA	14960	0	2235	1958	49353	4844	0	0	1700	3684	36880	42274	23700	36621	36819	284	40564	0	2.16706	21.6941	0.0871458	0.872404	0.95955	0.0402138
MUL1_rs6700034		c2.5	cDNA	8263	0	1080	28	27453	1728	1	1	2322	1966	20353	24643	13142	20116	20274	265	22319	0	0.846684	8.76529	0.0797792	0.825914	0.905693	0.0942255
MUL1_rs6700034		c2.6	cDNA	9559	0	3001	413	52253	2337	1	5	3283	4935	38680	46909	22819	38319	38515	306	43615	0	1.5032	11.7819	0.105204	0.824575	0.929779	0.0699866
MUL1_rs6700034		c2.7	cDNA	11413	0	2722	352	49579	2941	0	2	2273	3377	38256	43914	24341	37974	38231	286	41633	0	1.4857	16.8306	0.0769003	0.871157	0.948058	0.0517603
MUL1_rs6700034		c2.8	cDNA	10576	0	3108	399	57598	2494	1	1	4019	5369	42558	51994	23868	42008	42410	300	47927	0	1.3359	10.5892	0.103262	0.818518	0.921779	0.0772974
MUL1_rs6700034		g1.1	gDNA	3743	0	3476	533	46712	873	0	4	5429	4658	32228	42359	15067	32023	32183	739	36886	0	0.857985	5.93627	0.109965	0.76083	0.870795	0.128166
MUL1_rs6700034		g1.2	gDNA	4457	0	4256	484	56330	1006	0	0	6564	5434	39011	51068	18674	38757	38937	754	44445	0	0.827849	5.94317	0.106407	0.763903	0.87031	0.128535
MUL1_rs6700034		g1.3	gDNA	2658	0	2767	234	35998	451	0	1	4093	3573	25076	32779	11929	24939	25040	655	28649	0	0.872954	6.12656	0.109003	0.765002	0.874005	0.124867
MUL1_rs6700034		g1.4	gDNA	3430	0	3621	466	46819	719	1	1	5453	4523	32463	42477	15329	32221	32409	705	36986	0	0.829452	5.95324	0.106481	0.764249	0.87073	0.128375
ABHD4_rs8011143		c1.1	cDNA	1275	0	13626	713	45057	766	2	1	2031	14641	13981	30662	8042	13639	13860	355	28622	0	7.20876	6.8838	0.477497	0.455972	0.933468	0.0662383
ABHD4_rs8011143		c1.2	cDNA	2646	0	8843	2312	31925	2393	1	2	1269	9899	9509	20686	5581	9202	9408	334	19408	0	7.80063	7.4933	0.478536	0.459683	0.938219	0.0613458
ABHD4_rs8011143		c1.3	cDNA	2480	0	18389	1834	59477	2013	1	1	2578	18322	18156	39073	9466	17567	17886	371	36478	0	7.10706	7.04267	0.468917	0.464669	0.933586	0.0659791
ABHD4_rs8011143		c1.4	cDNA	1603	0	21254	1245	66316	1272	0	6	2509	21178	20086	43784	11136	19400	19900	356	41264	0	8.44081	8.00558	0.483693	0.458752	0.942445	0.057304
ABHD4_rs8011143		c2.5	cDNA	2659	0	10297	2142	36059	2343	2	5	1358	10582	11469	23412	6562	11218	11352	348	22051	0	7.79234	8.44551	0.45199	0.489877	0.941867	0.0580044
ABHD4_rs8011143		c2.6	cDNA	3613	0	14830	3096	53107	3185	0	2	2031	16621	16435	35090	9445	16078	16275	347	33056	0	8.18365	8.09207	0.473668	0.468367	0.942035	0.0578797
ABHD4_rs8011143		c2.7	cDNA	2885	0	18523	2428	64169	2500	3	2	2620	21908	18577	43141	10354	17912	18248	336	40485	0	8.36183	7.09046	0.507823	0.430611	0.938434	0.0607311
ABHD4_rs8011143		c2.8	cDNA	429	0	4453	262	15419	306	0	0	640	5201	4815	10660	2666	4686	4775	306	10016	0	8.12656	7.52344	0.487899	0.451689	0.939587	0.0600375
ABHD4_rs8011143		g1.1	gDNA	893	0	11466	81	46688	345	1	5	1078	22819	10960	34871	5858	10447	10727	830	33779	0	21.1679	10.167	0.654383	0.314301	0.968685	0.0309139
ABHD4_rs8011143		g1.2	gDNA	679	0	10970	13	43827	181	1	5	1047	21126	10492	32670	5582	10052	10302	827	31618	0	20.1777	10.021	0.646648	0.321151	0.967799	0.0320478
ABHD4_rs8011143		g1.3	gDNA	971	0	15306	49	61261	298	0	5	1480	29769	14397	45652	7586	13758	14138	861	44166	0	20.1142	9.7277	0.652085	0.315364	0.967449	0.0324192
ABHD4_rs8011143		g1.4	gDNA	801	0	14194	34	53291	219	0	4	1336	23902	13623	38874	7213	13096	13396	880	37525	0	17.8907	10.1969	0.614858	0.35044	0.965298	0.0343674
TAF1C_rs4150126		c1.1	cDNA	16953	0	2174	3022	54834	3334	0	2	28643	1229	19442	49324	11146	16197	19345	320	20671	0	0.0429075	0.67877	0.0249169	0.394169	0.419086	0.580711
TAF1C_rs4150126		c1.2	cDNA	8973	0	969	2482	26487	2658	0	1	13275	640	8941	22859	5155	7411	8908	280	9581	0	0.0482109	0.673522	0.0279977	0.391137	0.419135	0.580734
TAF1C_rs4150126		c1.3	cDNA	14149	0	1816	2575	45283	2801	0	1	23784	1030	15848	40665	9270	13309	15754	325	16878	0	0.0433064	0.66633	0.0253289	0.389721	0.41505	0.584876
TAF1C_rs4150126		c1.4	cDNA	11630	0	1423	3174	35536	3341	0	0	18012	913	11843	30772	6770	9852	11788	291	12756	0	0.0506884	0.657506	0.0296698	0.384863	0.414533	0.585337
TAF1C_rs4150126		c2.5	cDNA	15709	0	1801	3181	48855	3450	0	3	25310	1189	17096	43601	10005	14363	17036	304	18285	0	0.0469775	0.675464	0.02727	0.392101	0.419371	0.580491
TAF1C_rs4150126		c2.6	cDNA	14346	0	1766	1988	46505	2256	0	0	24548	1035	16894	42483	9994	14242	16834	303	17929	0	0.0421623	0.688203	0.0243627	0.397665	0.422028	0.577831
TAF1C_rs4150126		c2.7	cDNA	15804	0	2066	2599	51711	2846	0	1	27433	1245	18117	46798	10698	15222	18054	310	19362	0	0.0453833	0.660409	0.0266037	0.387132	0.413736	0.5862
TAF1C_rs4150126		c2.8	cDNA	13431	0	1479	1963	42442	2172	0	4	22218	1044	15522	38787	9154	13128	15486	296	16566	0	0.0469889	0.698623	0.0269162	0.400186	0.427102	0.572821
TAF1C_rs4150126		g1.1	gDNA	11424	0	5191	626	48100	749	0	0	23256	4039	14861	42160	8076	12321	14803	285	18900	0	0.173676	0.639018	0.0958017	0.352491	0.448292	0.551613
TAF1C_rs4150126		g1.2	gDNA	10934	0	5340	392	47927	474	0	1	23225	4023	14860	42112	8096	12363	14809	281	18883	0	0.173219	0.639828	0.095531	0.352869	0.4484	0.551506
TAF1C_rs4150126		g1.3	gDNA	10530	0	4597	515	43524	633	0	0	20828	3689	13771	38294	7609	11454	13726	273	17460	0	0.177117	0.661177	0.0963336	0.359612	0.455946	0.543897
TAF1C_rs4150126		g1.4	gDNA	16825	0	7290	831	69297	1109	0	0	33314	5482	22093	60898	11919	18430	22027	305	27575	0	0.164555	0.663175	0.0900194	0.362787	0.452806	0.547046
ADAM10_rs2555356		b1v1.c.1.1	cDNA	169	0	2570	12	15085	12	0	0	7516	1319	3663	12503	2712	3619	3661	101	4982	0	0.175492	0.48736	0.105495	0.29297	0.398464	0.601136
ADAM10_rs2555356		b1v1.c.2.1	cDNA	2344	0	691	2261	6397	2306	0	0	2151	239	1006	3400	753	996	1000	73	1245	0	0.111111	0.467689	0.0702941	0.295882	0.366176	0.632647
ADAM10_rs2555356		b1v1.c.3.1	cDNA	1553	0	1627	1489	9785	1494	0	0	4227	613	1821	6664	1259	1784	1802	114	2434	0	0.14502	0.430802	0.0919868	0.273259	0.365246	0.634304
ADAM10_rs2555356		b1v1.g.1.1	gDNA	164	0	2310	53	17666	73	0	0	10081	1453	3737	15283	2709	3696	3720	194	5190	0	0.144133	0.370697	0.095073	0.24452	0.339593	0.659622
ADAM10_rs2555356		b1v1.g.2.1	gDNA	129	0	2040	13	14998	47	0	0	8409	1257	3231	12911	2303	3181	3210	177	4488	0	0.149483	0.384231	0.0973588	0.250252	0.347611	0.651305
ADAM10_rs2555356		b1v1.g.3.1	gDNA	95	0	1905	6	13402	24	0	1	7473	1113	2876	11472	2102	2843	2866	166	3989	0	0.148936	0.384852	0.0970188	0.250697	0.347716	0.651412
ADAM10_rs2555356		b1v1.c.1.2	cDNA	2209	0	1060	2192	8237	2197	0	0	3277	441	1258	4980	878	1241	1254	96	1699	0	0.134574	0.383888	0.0885542	0.25261	0.341165	0.658032
ADAM10_rs2555356		b1v1.c.2.2	cDNA	2876	0	1365	2800	10078	2833	1	1	3715	598	1562	5878	1183	1533	1551	106	2160	0	0.160969	0.420458	0.101735	0.265737	0.367472	0.632018
ADAM10_rs2555356		b1v1.c.3.2	cDNA	1995	0	783	1937	6154	1974	2	0	2139	362	893	3395	659	879	893	72	1255	0	0.169238	0.417485	0.106627	0.263034	0.369661	0.630044
ADAM10_rs2555356		b1v1.g.1.2	gDNA	64	0	1811	3	13217	10	0	0	7452	1056	2880	11396	2052	2837	2860	177	3936	0	0.141707	0.386473	0.0926641	0.25272	0.345384	0.653914
ADAM10_rs2555356		b1v1.g.2.2	gDNA	115	0	2337	3	16523	23	0	4	9150	1425	3570	14159	2550	3509	3549	185	4995	0	0.155738	0.390164	0.100643	0.252136	0.352779	0.646232
ADAM10_rs2555356		b1v1.g.3.2	gDNA	135	0	2240	18	16860	45	0	1	9579	1398	3580	14574	2543	3524	3556	192	4978	0	0.145944	0.373734	0.0959242	0.245643	0.341567	0.657266
ADAM10_rs2555356		b1v1.c.1.3	cDNA	108	0	2389	61	12583	62	0	0	6220	990	2912	10132	2134	2846	2882	114	3902	0	0.159164	0.468167	0.0977102	0.287406	0.385116	0.613897
ADAM10_rs2555356		b1v1.c.2.3	cDNA	2088	0	1540	2043	10637	2062	6	0	4628	577	1818	7029	1311	1789	1803	105	2395	0	0.124676	0.392826	0.0820885	0.258643	0.340731	0.658415
ADAM10_rs2555356		b1v1.c.3.3	cDNA	320	0	1793	162	9799	168	0	0	4882	722	2231	7838	1675	2194	2205	87	2953	0	0.14789	0.456985	0.0921153	0.284639	0.376754	0.622863
ADAM10_rs2555356		b1v1.g.1.3	gDNA	101	0	2161	4	15347	17	0	0	8689	1243	3227	13169	2270	3190	3219	187	4470	0	0.143054	0.371389	0.0943883	0.245045	0.339434	0.659807
ADAM10_rs2555356		b1v1.g.2.3	gDNA	115	0	2718	6	19417	26	0	0	10839	1664	4162	16673	2919	4089	4137	190	5826	0	0.15352	0.383984	0.0998021	0.249625	0.349427	0.650093
ADAM10_rs2555356		b1v1.g.3.3	gDNA	99	0	2382	15	17064	38	0	1	9601	1417	3613	14643	2587	3562	3590	180	5030	0	0.147589	0.376315	0.0967698	0.246739	0.343509	0.655672
ADAM10_rs2555356		b1v2.c.1.1	cDNA	79	0	1990	0	10621	0	0	1	5287	924	2419	8630	1777	2387	2417	97	3343	0	0.174768	0.457537	0.107068	0.280301	0.38737	0.61263
ADAM10_rs2555356		b1v2.c.2.1	cDNA	1146	0	1371	1092	8454	1107	0	0	3916	461	1598	5976	1139	1594	1595	71	2059	0	0.117722	0.408069	0.0771419	0.267403	0.344545	0.655288
ADAM10_rs2555356		b1v2.c.3.1	cDNA	560	0	1747	505	9104	507	0	2	4478	594	1773	6848	1256	1739	1757	112	2367	0	0.132649	0.395936	0.0867407	0.258908	0.345648	0.653914
ADAM10_rs2555356		b1v2.g.1.1	gDNA	137	0	2592	38	19311	58	0	4	10973	1597	4077	16657	2922	4029	4060	180	5674	0	0.145539	0.371548	0.0958756	0.244762	0.340638	0.658762
ADAM10_rs2555356		b1v2.g.2.1	gDNA	115	0	2326	10	17282	29	0	4	9735	1494	3685	14923	2596	3609	3658	191	5179	0	0.153467	0.378531	0.100114	0.246934	0.347048	0.652349
ADAM10_rs2555356		b1v2.g.3.1	gDNA	109	0	2210	10	15794	37	0	1	8879	1352	3312	13546	2384	3262	3295	183	4664	0	0.152269	0.373015	0.0998081	0.2445	0.344308	0.65547
ADAM10_rs2555356		b1v2.c.1.2	cDNA	1060	0	1155	1035	7731	1039	1	1	3715	476	1342	5535	906	1315	1334	96	1818	0	0.128129	0.361238	0.0859982	0.242457	0.328455	0.671183
ADAM10_rs2555356		b1v2.c.2.2	cDNA	1615	0	1821	1564	11077	1580	0	2	4969	863	1837	7674	1381	1808	1826	106	2700	0	0.173677	0.369692	0.112458	0.23938	0.351837	0.647511
ADAM10_rs2555356		b1v2.c.3.2	cDNA	1236	0	1634	1192	9563	1209	1	1	4323	705	1688	6718	1258	1664	1686	75	2393	0	0.163081	0.39047	0.104942	0.251265	0.356207	0.643495
ADAM10_rs2555356		b1v2.g.1.2	gDNA	82	0	1982	4	14947	15	0	1	8555	1217	3169	12949	2279	3127	3153	175	4386	0	0.142256	0.370427	0.0939841	0.244729	0.338713	0.660669
ADAM10_rs2555356		b1v2.g.2.2	gDNA	156	0	2916	9	21039	44	0	0	12046	1756	4268	18079	2971	4209	4238	190	6024	0	0.145775	0.354308	0.0971293	0.236075	0.333204	0.666298
ADAM10_rs2555356		b1v2.g.3.2	gDNA	159	0	2631	32	19060	68	0	0	10860	1540	3942	16361	2827	3893	3919	182	5482	0	0.141805	0.362983	0.0941263	0.240939	0.335065	0.663774
ADAM10_rs2555356		b1v2.c.1.3	cDNA	56	0	2577	13	12341	14	0	0	6262	941	2541	9750	1775	2461	2500	115	3482	0	0.150271	0.405781	0.0965128	0.260615	0.357128	0.642256
ADAM10_rs2555356		b1v2.c.2.3	cDNA	1034	0	2299	997	12438	1005	0	1	6040	727	2360	9133	1714	2322	2340	105	3087	0	0.120364	0.390728	0.0796014	0.258404	0.338005	0.661338
ADAM10_rs2555356		b1v2.c.3.3	cDNA	170	0	1734	59	8873	61	0	1	4572	631	1873	7077	1370	1842	1847	84	2504	0	0.138014	0.409668	0.0891621	0.26466	0.353822	0.646036
ADAM10_rs2555356		b1v2.g.1.3	gDNA	95	0	2144	4	16015	20	0	2	9088	1314	3437	13849	2461	3398	3419	186	4751	0	0.144586	0.378191	0.0948805	0.248177	0.343057	0.656221
ADAM10_rs2555356		b1v2.g.2.3	gDNA	115	0	2414	7	17387	20	0	0	9928	1430	3586	14953	2605	3542	3569	176	5016	0	0.144037	0.361201	0.095633	0.239818	0.335451	0.663947
ADAM10_rs2555356		b1v2.g.3.3	gDNA	80	0	2029	3	14317	21	0	2	8030	1215	3011	12265	2163	2961	2991	175	4226	0	0.151308	0.374969	0.0990624	0.245495	0.344558	0.654709
ADAM10_rs2555356		b1v1s2.c.1.1	cDNA	182	0	2876	13	17127	14	0	0	8657	1448	4129	14237	3062	4067	4122	106	5577	0	0.167263	0.476955	0.101707	0.290019	0.391726	0.608063
ADAM10_rs2555356		b1v1s2.c.2.1	cDNA	2568	0	847	2478	7156	2523	6	1	2389	271	1117	3779	839	1114	1114	70	1388	0	0.113437	0.46756	0.0717121	0.295581	0.367293	0.632178
ADAM10_rs2555356		b1v1s2.c.3.1	cDNA	1591	0	1749	1490	10648	1519	4	2	4647	645	2082	7374	1453	2040	2065	105	2727	0	0.138799	0.448031	0.0874695	0.282343	0.369813	0.630187
ADAM10_rs2555356		b1v1s2.g.1.1	gDNA	158	0	2602	44	19961	74	0	2	11303	1643	4316	17283	3175	4271	4300	186	5959	0	0.14536	0.381846	0.0950645	0.249725	0.34479	0.653995
ADAM10_rs2555356		b1v1s2.g.2.1	gDNA	117	0	2332	13	16765	30	0	0	9466	1384	3546	14403	2465	3481	3521	189	4930	0	0.146207	0.374604	0.0960911	0.246199	0.34229	0.657224
ADAM10_rs2555356		b1v1s2.g.3.1	gDNA	98	0	2129	8	15267	27	0	0	8535	1275	3288	13111	2415	3256	3274	181	4563	0	0.149385	0.385237	0.0972466	0.250782	0.348028	0.65098
ADAM10_rs2555356		b1v1s2.c.1.2	cDNA	2404	0	1144	2372	9343	2388	1	0	3783	507	1519	5810	1051	1485	1513	97	2026	0	0.134021	0.401533	0.0872633	0.261446	0.348709	0.651119
ADAM10_rs2555356		b1v1s2.c.2.2	cDNA	3077	0	1547	3021	11482	3050	0	0	4335	735	1811	6885	1326	1780	1800	105	2546	0	0.16955	0.417762	0.106754	0.263036	0.369789	0.62963
ADAM10_rs2555356		b1v1s2.c.3.2	cDNA	1959	0	952	1911	6701	1936	3	1	2379	445	984	3809	737	970	983	71	1429	0	0.187053	0.413619	0.116829	0.258336	0.375164	0.624573
ADAM10_rs2555356		b1v1s2.g.1.2	gDNA	81	0	1942	6	15049	17	0	1	8536	1272	3271	13089	2365	3234	3254	171	4543	0	0.149016	0.383201	0.0971808	0.249904	0.347085	0.652151
ADAM10_rs2555356		b1v1s2.g.2.2	gDNA	118	0	2586	11	19108	27	0	1	10733	1644	4105	16494	3000	4045	4081	186	5749	0	0.153172	0.382465	0.0996726	0.248878	0.348551	0.650721
ADAM10_rs2555356		b1v1s2.g.3.2	gDNA	149	0	2586	22	18794	57	0	0	10782	1480	3880	16151	2838	3823	3853	194	5360	0	0.137266	0.359859	0.0916352	0.240233	0.331868	0.667575
ADAM10_rs2555356		b1v1s2.c.1.3	cDNA	78	0	2695	43	13949	43	1	0	7057	1063	3081	11210	2196	2986	3047	121	4144	0	0.150631	0.436588	0.094826	0.274844	0.36967	0.629527
ADAM10_rs2555356		b1v1s2.c.2.3	cDNA	2181	0	1844	2125	11824	2148	1	0	5159	628	2038	7831	1464	1999	2022	113	2666	0	0.121729	0.395038	0.0801941	0.260248	0.340442	0.658792
ADAM10_rs2555356		b1v1s2.c.3.3	cDNA	366	0	2076	207	11607	210	0	0	5836	864	2621	9321	1963	2585	2596	91	3485	0	0.148047	0.449109	0.0926939	0.281193	0.373887	0.626113
ADAM10_rs2555356		b1v1s2.g.1.3	gDNA	90	0	2405	4	17044	19	0	0	9626	1360	3626	14620	2613	3572	3600	184	4986	0	0.141284	0.376688	0.0930233	0.248016	0.34104	0.658413
ADAM10_rs2555356		b1v1s2.g.2.3	gDNA	119	0	3076	4	21404	23	0	1	12063	1756	4481	18304	3212	4406	4447	195	6237	0	0.145569	0.371466	0.0959353	0.24481	0.340745	0.659036
ADAM10_rs2555356		b1v1s2.g.3.3	gDNA	148	0	2724	17	19752	43	0	1	11209	1671	4093	16984	2977	4043	4066	185	5764	0	0.149077	0.365153	0.0983867	0.240992	0.339378	0.659974
ADAM10_rs2555356		b1v2s2.c.1.1	cDNA	84	0	2182	3	12146	3	0	1	6104	973	2882	9960	2167	2859	2880	100	3855	0	0.159404	0.472149	0.0976908	0.289357	0.387048	0.612851
ADAM10_rs2555356		b1v2s2.c.2.1	cDNA	1173	0	1540	1117	9543	1136	0	1	4535	510	1815	6866	1288	1803	1805	73	2325	0	0.112459	0.400221	0.0742791	0.264346	0.338625	0.660501
ADAM10_rs2555356		b1v2s2.c.3.1	cDNA	570	0	1936	514	10084	517	0	1	5058	681	1887	7630	1280	1845	1871	112	2568	0	0.134638	0.373072	0.0892529	0.247313	0.336566	0.66291
ADAM10_rs2555356		b1v2s2.g.1.1	gDNA	140	0	3018	31	21704	53	0	0	12216	1799	4608	18633	3290	4541	4576	181	6407	0	0.147266	0.37721	0.0965491	0.247303	0.343852	0.655611
ADAM10_rs2555356		b1v2s2.g.2.1	gDNA	114	0	2751	7	19812	33	0	1	11194	1684	4134	17027	2928	4066	4112	194	5818	0	0.150438	0.369305	0.0989017	0.242791	0.341693	0.657426
ADAM10_rs2555356		b1v2s2.g.3.1	gDNA	106	0	2479	10	17863	43	0	1	10026	1565	3734	15340	2688	3689	3714	186	5299	0	0.156094	0.372432	0.102021	0.243416	0.345437	0.653585
ADAM10_rs2555356		b1v2s2.c.1.2	cDNA	1119	0	1303	1083	8570	1093	0	0	4081	583	1509	6174	1049	1476	1499	100	2092	0	0.142857	0.369762	0.0944282	0.244412	0.33884	0.660998
ADAM10_rs2555356		b1v2s2.c.2.2	cDNA	1706	0	2255	1648	13017	1667	2	3	5867	975	2244	9090	1676	2202	2234	106	3219	0	0.166184	0.382478	0.107261	0.246865	0.354125	0.645435
ADAM10_rs2555356		b1v2s2.c.3.2	cDNA	1313	0	1894	1258	10812	1277	0	3	4799	824	2010	7638	1492	1982	2009	77	2834	0	0.171702	0.418837	0.107882	0.263158	0.37104	0.628306
ADAM10_rs2555356		b1v2s2.g.1.2	gDNA	98	0	2283	6	16873	18	0	0	9498	1430	3632	14572	2593	3573	3612	188	5062	0	0.150558	0.382396	0.0981334	0.249245	0.347379	0.651798
ADAM10_rs2555356		b1v2s2.g.2.2	gDNA	154	0	3303	11	24007	46	0	1	13763	1992	4889	20657	3509	4814	4855	199	6881	0	0.144736	0.355228	0.0964322	0.236675	0.333107	0.666263
ADAM10_rs2555356		b1v2s2.g.3.2	gDNA	177	0	2813	39	20984	71	0	1	11991	1752	4346	18099	3107	4278	4321	193	6098	0	0.14611	0.362438	0.0968009	0.240124	0.336925	0.662523
ADAM10_rs2555356		b1v2s2.c.1.3	cDNA	42	0	2780	12	13960	12	0	0	7064	1127	2971	11168	2085	2914	2949	116	4098	0	0.159541	0.420583	0.100913	0.266028	0.366941	0.632521
ADAM10_rs2555356		b1v2s2.c.2.3	cDNA	1033	0	2581	997	14069	1005	0	1	6840	888	2750	10482	1973	2691	2720	111	3638	0	0.129825	0.402047	0.0847167	0.262355	0.347071	0.652547
ADAM10_rs2555356		b1v2s2.c.3.3	cDNA	151	0	2040	60	10308	61	0	2	5235	767	2200	8205	1671	2167	2172	90	2967	0	0.146514	0.420248	0.0934796	0.268129	0.361609	0.638026
ADAM10_rs2555356		b1v2s2.g.1.3	gDNA	89	0	2518	5	18174	20	0	0	10367	1465	3798	15636	2728	3751	3773	192	5263	0	0.141314	0.366355	0.093694	0.242901	0.336595	0.663021
ADAM10_rs2555356		b1v2s2.g.2.3	gDNA	100	0	2771	4	19393	19	0	3	10966	1550	4072	16600	2932	4009	4046	194	5622	0	0.141346	0.37133	0.0933735	0.245301	0.338675	0.660602
ADAM10_rs2555356		b1v2s2.g.3.3	gDNA	85	0	2315	5	16322	23	0	0	9220	1356	3399	13984	2455	3353	3371	178	4755	0	0.147072	0.368655	0.096968	0.243064	0.340031	0.659325
CLU_6_rs1532276		b1v1.c.1.1	cDNA	408	0	1119	1	13513	30	0	1	1169	2165	8905	12363	8527	8790	8857	384	11070	0	1.85201	7.61762	0.175119	0.720294	0.895414	0.0945563
CLU_6_rs1532276		b1v1.c.2.1	cDNA	995	0	1402	0	18431	71	0	0	1592	3085	12120	16958	11737	12020	12071	386	15205	0	1.93781	7.61307	0.18192	0.714707	0.896627	0.093879
CLU_6_rs1532276		b1v1.c.3.1	cDNA	909	0	1908	0	22979	78	0	4	2017	3640	15072	20989	14546	14951	15025	398	18712	0	1.80466	7.47248	0.173424	0.71809	0.891515	0.096098
CLU_6_rs1532276		b1v1.g.1.1	gDNA	703	0	1481	0	15791	122	0	0	1526	3415	9101	14188	8731	8975	9050	443	12516	0	2.23788	5.96396	0.240696	0.641458	0.882154	0.107556
CLU_6_rs1532276		b1v1.g.2.1	gDNA	786	0	1543	0	16792	191	0	2	1652	3602	9650	15056	9258	9519	9589	468	13252	0	2.18039	5.8414	0.23924	0.64094	0.880181	0.109724
CLU_6_rs1532276		b1v1.g.3.1	gDNA	752	0	1657	0	18752	146	0	4	1770	4071	10938	16945	10502	10754	10860	502	15009	0	2.3	6.17966	0.240248	0.6455	0.885748	0.104456
CLU_6_rs1532276		b1v1.c.1.2	cDNA	1259	0	1716	7	19416	641	1	1	1697	3275	11866	17057	11438	11755	11818	388	15141	0	1.92988	6.99234	0.192003	0.695667	0.887671	0.0994899
CLU_6_rs1532276		b1v1.c.2.2	cDNA	638	0	1848	0	20345	70	0	5	1751	3443	13008	18422	12494	12891	12957	408	16451	0	1.9663	7.4289	0.186896	0.706112	0.893008	0.0950494
CLU_6_rs1532276		b1v1.c.3.2	cDNA	998	0	1406	2	17669	178	0	0	1563	2899	11447	16085	11004	11294	11403	396	14346	0	1.85477	7.32374	0.18023	0.711657	0.891887	0.0971713
CLU_6_rs1532276		b1v1.g.1.2	gDNA	485	0	1363	0	15161	118	0	2	1500	3554	8481	13678	8138	8368	8436	433	12035	0	2.36933	5.654	0.259833	0.620047	0.87988	0.109665
CLU_6_rs1532276		b1v1.g.2.2	gDNA	692	0	1412	0	15823	187	0	2	1581	3390	9117	14222	8790	9013	9077	445	12507	0	2.14421	5.7666	0.238363	0.641049	0.879412	0.111166
CLU_6_rs1532276		b1v1.g.3.2	gDNA	716	0	1622	0	18414	100	0	1	1911	3975	10653	16691	10236	10523	10609	487	14628	0	2.08006	5.57457	0.238152	0.638248	0.8764	0.114493
CLU_6_rs1532276		b1v1.c.1.3	cDNA	726	0	1588	0	17936	50	0	1	1632	3131	11350	16297	10902	11243	11320	390	14481	0	1.9185	6.95466	0.192121	0.696447	0.888568	0.100141
CLU_6_rs1532276		b1v1.c.2.3	cDNA	1237	0	1435	8	16601	675	0	1	1478	2786	10022	14490	9626	9920	9978	400	12808	0	1.88498	6.78078	0.192271	0.691649	0.88392	0.102001
CLU_6_rs1532276		b1v1.c.3.3	cDNA	784	0	1656	0	19661	35	0	1	1851	3218	12665	17969	12130	12493	12614	409	15883	0	1.73852	6.84225	0.179086	0.704825	0.883911	0.103011
CLU_6_rs1532276		b1v1.g.1.3	gDNA	763	0	1986	0	21204	134	0	2	2045	4625	12204	19082	11673	12001	12122	463	16829	0	2.26161	5.96773	0.242375	0.639556	0.881931	0.107169
CLU_6_rs1532276		b1v1.g.2.3	gDNA	841	0	1744	0	19678	163	0	2	1972	4276	11348	17769	10886	11188	11285	473	15624	0	2.16836	5.75456	0.240644	0.63864	0.879284	0.11098
CLU_6_rs1532276		b1v1.g.3.3	gDNA	901	0	1864	0	21191	157	0	3	2051	4552	12388	19167	11926	12228	12333	489	16940	0	2.21941	6.03998	0.237492	0.646319	0.883811	0.107007
CLU_6_rs1532276		b1v2.c.1.1	cDNA	263	0	980	0	10672	27	0	0	934	1732	6887	9665	6585	6820	6869	362	8619	0	1.85439	7.37366	0.179203	0.712571	0.891774	0.0966374
CLU_6_rs1532276		b1v2.c.2.1	cDNA	512	0	1218	0	14182	45	0	1	1300	2357	9122	12918	8784	9017	9072	367	11479	0	1.81308	7.01692	0.182459	0.706146	0.888605	0.100635
CLU_6_rs1532276		b1v2.c.3.1	cDNA	510	0	1398	0	16101	36	0	0	1358	2710	10399	14667	10026	10303	10369	388	13109	0	1.99558	7.65758	0.184769	0.709007	0.893775	0.0925888
CLU_6_rs1532276		b1v2.g.1.1	gDNA	658	0	1434	0	15399	111	0	4	1500	3407	8786	13850	8417	8662	8742	435	12193	0	2.27133	5.85733	0.245993	0.634368	0.880361	0.108303
CLU_6_rs1532276		b1v2.g.2.1	gDNA	657	0	1479	0	16170	150	0	0	1580	3511	9301	14541	8959	9187	9257	458	12812	0	2.22215	5.88671	0.241455	0.63964	0.881095	0.108658
CLU_6_rs1532276		b1v2.g.3.1	gDNA	757	0	1726	1	19597	140	0	2	1947	4219	11376	17729	10929	11224	11315	499	15595	0	2.16692	5.84284	0.237972	0.641661	0.879632	0.10982
CLU_6_rs1532276		b1v2.c.1.2	cDNA	758	0	1364	5	14743	367	0	1	1315	2506	9019	13011	8655	8936	8989	376	11525	0	1.9057	6.85856	0.192606	0.693183	0.885789	0.101068
CLU_6_rs1532276		b1v2.c.2.2	cDNA	424	0	1588	0	18255	46	0	0	1589	3185	11653	16621	11185	11523	11596	403	14838	0	2.00441	7.33354	0.191625	0.701101	0.892726	0.0956019
CLU_6_rs1532276		b1v2.c.3.2	cDNA	635	0	1509	1	16652	97	0	0	1586	2997	10258	15046	9868	10151	10217	377	13255	0	1.88966	6.46784	0.199189	0.681776	0.880965	0.10541
CLU_6_rs1532276		b1v2.g.1.2	gDNA	511	0	1561	0	17330	115	0	1	1703	3810	9976	15653	9532	9829	9910	444	13786	0	2.23723	5.8579	0.243404	0.637322	0.880726	0.108797
CLU_6_rs1532276		b1v2.g.2.2	gDNA	852	0	1853	0	20683	244	0	3	2078	4473	11861	18583	11368	11707	11812	488	16334	0	2.15255	5.70789	0.240704	0.638272	0.878975	0.111823
CLU_6_rs1532276		b1v2.g.3.2	gDNA	745	0	1738	0	19856	115	0	4	1902	4311	11579	17999	11110	11404	11516	493	15890	0	2.26656	6.0878	0.239513	0.643314	0.882827	0.105673
CLU_6_rs1532276		b1v2.c.1.3	cDNA	471	0	1542	0	16567	22	0	2	1585	2944	10289	15001	9904	10202	10262	383	13233	0	1.85741	6.49148	0.196254	0.685888	0.882141	0.10566
CLU_6_rs1532276		b1v2.c.2.3	cDNA	705	0	1353	2	14750	310	0	0	1348	2588	8978	13087	8622	8904	8941	387	11566	0	1.91988	6.66024	0.197753	0.686024	0.883778	0.103003
CLU_6_rs1532276		b1v2.c.3.3	cDNA	493	0	1547	0	17192	34	0	5	1653	2895	10826	15606	10404	10690	10782	396	13721	0	1.75136	6.5493	0.185506	0.693708	0.879213	0.105921
CLU_6_rs1532276		b1v2.g.1.3	gDNA	634	0	1746	0	19432	122	0	4	1989	4284	11068	17560	10622	10898	10998	452	15352	0	2.15385	5.56461	0.243964	0.630296	0.87426	0.113269
CLU_6_rs1532276		b1v2.g.2.3	gDNA	640	0	1536	0	16743	118	0	0	1629	3716	9586	15089	9209	9452	9539	467	13302	0	2.28115	5.88459	0.246272	0.635297	0.881569	0.107959
CLU_6_rs1532276		b1v2.g.3.3	gDNA	605	0	1500	0	16345	91	0	4	1654	3537	9421	14750	9068	9322	9381	471	12958	0	2.13845	5.69589	0.239797	0.638712	0.878508	0.112136
CLU_6_rs1532276		b1v1s2.c.1.1	cDNA	542	0	1253	0	15094	36	0	0	1315	2462	9890	13805	9512	9770	9844	379	12352	0	1.87224	7.52091	0.178341	0.716407	0.894748	0.0952553
CLU_6_rs1532276		b1v1s2.c.2.1	cDNA	1048	0	1601	1	20407	96	0	0	1725	3331	13443	18710	12988	13304	13374	390	16774	0	1.93101	7.79304	0.178033	0.718493	0.896526	0.0921967
CLU_6_rs1532276		b1v1s2.c.3.1	cDNA	1052	0	2222	0	26210	80	0	0	2334	4443	16813	23908	16221	16677	16764	405	21256	0	1.9036	7.20351	0.185837	0.703237	0.889075	0.0976242
CLU_6_rs1532276		b1v1s2.g.1.1	gDNA	920	0	1632	0	17922	138	0	1	1761	3953	10290	16151	9922	10150	10233	455	14243	0	2.24475	5.84327	0.244753	0.637112	0.881865	0.109033
CLU_6_rs1532276		b1v1s2.g.2.1	gDNA	907	0	1758	0	19124	181	0	1	1889	4100	11037	17184	10582	10866	10965	479	15137	0	2.17046	5.84277	0.238594	0.642284	0.880878	0.109928
CLU_6_rs1532276		b1v1s2.g.3.1	gDNA	861	0	1861	0	20933	167	0	1	2058	4531	12129	18904	11626	11959	12050	504	16660	0	2.20165	5.89359	0.239685	0.64161	0.881295	0.108866
CLU_6_rs1532276		b1v1s2.c.1.2	cDNA	1420	0	1931	12	21717	708	0	2	1882	3496	13463	19076	12916	13289	13394	401	16959	0	1.8576	7.15356	0.183267	0.705756	0.889023	0.098658
CLU_6_rs1532276		b1v1s2.c.2.2	cDNA	871	0	2047	0	23348	106	0	1	2030	3825	15100	21194	14516	14948	15041	411	18925	0	1.88424	7.43842	0.180476	0.712466	0.892941	0.0957818
CLU_6_rs1532276		b1v1s2.c.3.2	cDNA	1151	0	1670	6	19836	181	0	0	1755	3375	12635	17985	12183	12492	12589	401	16010	0	1.92308	7.19943	0.187656	0.70253	0.890186	0.0975813
CLU_6_rs1532276		b1v1s2.g.1.2	gDNA	490	0	1622	0	17188	98	0	0	1702	3869	9752	15468	9339	9620	9695	446	13621	0	2.27321	5.72973	0.250129	0.630463	0.880592	0.110034
CLU_6_rs1532276		b1v1s2.g.2.2	gDNA	832	0	1606	0	18035	202	0	1	1786	3792	10491	16226	10069	10332	10435	482	14283	0	2.12318	5.87402	0.233699	0.646555	0.880254	0.11007
CLU_6_rs1532276		b1v1s2.g.3.2	gDNA	861	0	1872	0	20860	110	0	1	2119	4542	12040	18877	11548	11887	11984	499	16582	0	2.14346	5.68193	0.24061	0.637813	0.878423	0.112253
CLU_6_rs1532276		b1v1s2.c.1.3	cDNA	839	0	1763	0	20069	33	0	1	1845	3472	12756	18272	12245	12631	12726	392	16228	0	1.88184	6.91382	0.190018	0.698117	0.888135	0.100974
CLU_6_rs1532276		b1v1s2.c.2.3	cDNA	1291	0	1614	9	18746	661	0	1	1665	3079	11521	16470	11118	11414	11467	406	14600	0	1.84925	6.91952	0.186946	0.699514	0.88646	0.101093
CLU_6_rs1532276		b1v1s2.c.3.3	cDNA	967	0	1908	0	22020	54	0	1	2044	3627	14134	20057	13617	13955	14075	418	17761	0	1.77446	6.91487	0.180835	0.704692	0.885526	0.10191
CLU_6_rs1532276		b1v1s2.g.1.3	gDNA	930	0	2181	0	24019	174	0	3	2369	5345	13726	21661	13160	13502	13638	478	19071	0	2.25623	5.79401	0.246757	0.633673	0.88043	0.109367
CLU_6_rs1532276		b1v1s2.g.2.3	gDNA	1023	0	2007	0	22300	204	0	0	2220	4959	12699	20089	12221	12540	12639	484	17658	0	2.23378	5.72027	0.246852	0.632137	0.878989	0.110508
CLU_6_rs1532276		b1v1s2.g.3.3	gDNA	1047	0	2192	0	23906	153	0	2	2327	5188	13823	21559	13259	13649	13751	516	19011	0	2.22948	5.94027	0.240642	0.641171	0.881813	0.107936
CLU_6_rs1532276		b1v2s2.c.1.1	cDNA	359	0	1057	0	12357	21	0	1	1122	1982	8026	11278	7693	7934	7990	358	10008	0	1.76649	7.1533	0.17574	0.711651	0.887391	0.0994857
CLU_6_rs1532276		b1v2s2.c.2.1	cDNA	578	0	1305	0	16166	41	0	1	1475	2811	10367	14819	9998	10262	10319	373	13178	0	1.90576	7.02847	0.189689	0.699575	0.889264	0.0995344
CLU_6_rs1532276		b1v2s2.c.3.1	cDNA	594	0	1647	0	18150	37	0	0	1591	3139	11532	16466	11129	11426	11493	393	14671	0	1.97297	7.24827	0.190635	0.700352	0.890987	0.0966233
CLU_6_rs1532276		b1v2s2.g.1.1	gDNA	762	0	1627	0	17182	129	0	0	1712	3808	9747	15426	9362	9617	9698	453	13555	0	2.2243	5.69334	0.246856	0.631855	0.878711	0.110981
CLU_6_rs1532276		b1v2s2.g.2.1	gDNA	817	0	1722	0	18274	162	0	1	1850	3900	10480	16389	10041	10345	10432	475	14380	0	2.10811	5.66486	0.237964	0.639453	0.877418	0.112881
CLU_6_rs1532276		b1v2s2.g.3.1	gDNA	889	0	1954	0	22219	149	0	3	2280	4816	12811	20113	12248	12598	12718	517	17627	0	2.11228	5.61886	0.239447	0.636951	0.876398	0.11336
CLU_6_rs1532276		b1v2s2.c.1.2	cDNA	830	0	1595	1	17072	384	0	1	1529	2983	10403	15092	9935	10271	10345	385	13386	0	1.95095	6.80379	0.197654	0.689306	0.88696	0.101312
CLU_6_rs1532276		b1v2s2.c.2.2	cDNA	557	0	2013	0	20834	60	0	1	1876	3683	12975	18760	12457	12852	12937	404	16658	0	1.96322	6.91631	0.196322	0.691631	0.887953	0.1
CLU_6_rs1532276		b1v2s2.c.3.2	cDNA	672	0	1683	1	18734	92	0	2	1736	3293	11706	16957	11283	11595	11673	385	14999	0	1.89689	6.74309	0.194197	0.690334	0.884531	0.102377
CLU_6_rs1532276		b1v2s2.g.1.2	gDNA	616	0	1832	0	19820	129	0	1	1857	4484	11329	17858	10805	11162	11265	466	15813	0	2.41465	6.1007	0.251092	0.634394	0.885485	0.103987
CLU_6_rs1532276		b1v2s2.g.2.2	gDNA	921	0	2103	0	23123	229	0	0	2301	5053	13253	20791	12667	13043	13176	506	18306	0	2.196	5.75967	0.243038	0.637439	0.880477	0.110673
CLU_6_rs1532276		b1v2s2.g.3.2	gDNA	873	0	2060	0	22345	120	0	1	2197	4817	12944	20164	12407	12762	12869	505	17761	0	2.19254	5.89167	0.238891	0.641936	0.880827	0.108957
CLU_6_rs1532276		b1v2s2.c.1.3	cDNA	521	0	1698	0	18791	19	0	2	1841	3426	11628	17072	11174	11526	11601	395	15054	0	1.86095	6.31613	0.200679	0.681115	0.881795	0.107837
CLU_6_rs1532276		b1v2s2.c.2.3	cDNA	793	0	1579	6	16685	340	0	2	1617	2900	10040	14764	9642	9946	9997	400	12940	0	1.79344	6.20903	0.196424	0.680033	0.876456	0.109523
CLU_6_rs1532276		b1v2s2.c.3.3	cDNA	661	0	1702	0	19070	31	0	2	1852	3278	11976	17335	11474	11823	11911	392	15254	0	1.76998	6.46652	0.189097	0.690857	0.879954	0.106836
CLU_6_rs1532276		b1v2s2.g.1.3	gDNA	749	0	2094	0	21548	136	0	0	2207	4824	12103	19318	11594	11916	12023	466	16927	0	2.18577	5.48391	0.249715	0.626514	0.876229	0.114246
CLU_6_rs1532276		b1v2s2.g.2.3	gDNA	734	0	1720	0	18676	132	0	0	1797	4202	10636	16824	10221	10497	10590	469	14838	0	2.33834	5.91875	0.249762	0.632192	0.881954	0.106812
CLU_6_rs1532276		b1v2s2.g.3.3	gDNA	796	0	1691	0	18587	112	0	3	1851	4128	10636	16781	10225	10488	10579	483	14764	0	2.23015	5.74608	0.245992	0.633812	0.879805	0.110303
CLU_1_rs2279590		b1v1.c.1.1	cDNA	704	0	810	301	26336	418	0	0	21889	483	2727	25108	2595	2690	2724	89	3210	0	0.0220659	0.124583	0.0192369	0.108611	0.127848	0.871794
CLU_1_rs2279590		b1v1.c.2.1	cDNA	790	0	738	557	24754	638	0	0	20717	491	2169	23378	2018	2141	2169	68	2660	0	0.0237003	0.104697	0.0210027	0.0927795	0.113782	0.886175
CLU_1_rs2279590		b1v1.c.3.1	cDNA	551	0	902	131	31248	172	0	0	26463	497	3206	30174	3044	3158	3198	103	3703	0	0.0187809	0.12115	0.0164711	0.10625	0.122722	0.877013
CLU_1_rs2279590		b1v1.g.1.1	gDNA	343	0	740	0	23960	104	0	1	19869	488	2751	23115	2599	2718	2744	215	3239	0	0.0245609	0.138457	0.0211118	0.119014	0.140125	0.859572
CLU_1_rs2279590		b1v1.g.2.1	gDNA	319	0	745	0	22907	64	0	0	18918	509	2661	22098	2506	2638	2657	231	3170	0	0.0269056	0.14066	0.0230338	0.120418	0.143452	0.856096
CLU_1_rs2279590		b1v1.g.3.1	gDNA	411	0	926	0	30590	110	0	2	25438	697	3409	29552	3233	3390	3405	249	4106	0	0.0274	0.134012	0.0235855	0.115356	0.138942	0.860788
CLU_1_rs2279590		b1v1.c.1.2	cDNA	385	0	1068	13	30089	13	0	1	25145	601	3242	29007	2995	3174	3214	100	3843	0	0.0239014	0.128932	0.0207191	0.111766	0.132485	0.86686
CLU_1_rs2279590		b1v1.c.2.2	cDNA	503	0	1234	199	32969	248	0	0	27301	607	3571	31487	3319	3517	3552	112	4178	0	0.0222336	0.130801	0.0192778	0.113412	0.13269	0.867056
CLU_1_rs2279590		b1v1.c.3.2	cDNA	183	0	1043	2	24799	2	0	1	20783	386	2581	23753	2498	2556	2577	84	2967	0	0.0185729	0.124188	0.0162506	0.10866	0.124911	0.874963
CLU_1_rs2279590		b1v1.g.1.2	gDNA	375	0	741	0	24715	71	0	0	20541	496	2855	23903	2694	2825	2850	232	3351	0	0.0241468	0.13899	0.0207505	0.119441	0.140192	0.859348
CLU_1_rs2279590		b1v1.g.2.2	gDNA	446	0	1050	0	33361	115	0	0	27608	696	3878	32196	3639	3842	3874	265	4574	0	0.0252101	0.140467	0.0216176	0.12045	0.142067	0.857498
CLU_1_rs2279590		b1v1.g.3.2	gDNA	333	0	779	1	24918	95	0	1	20744	535	2757	24043	2596	2742	2756	245	3292	0	0.0257906	0.132906	0.0222518	0.11467	0.136921	0.862788
CLU_1_rs2279590		b1v1.c.1.3	cDNA	2210	0	860	1937	26063	1989	0	0	20199	371	2640	23214	2506	2590	2633	97	3011	0	0.0183672	0.1307	0.0159817	0.113724	0.129706	0.870121
CLU_1_rs2279590		b1v1.c.2.3	cDNA	387	0	945	0	25042	20	0	0	20997	476	2602	24077	2426	2555	2585	102	3078	0	0.0226699	0.123922	0.0197699	0.10807	0.12784	0.872077
CLU_1_rs2279590		b1v1.c.3.3	cDNA	761	0	1031	258	28845	478	0	2	23908	441	2979	27334	2763	2920	2976	93	3420	0	0.0184457	0.124603	0.0161338	0.108985	0.125119	0.874662
CLU_1_rs2279590		b1v1.g.1.3	gDNA	493	0	928	0	32109	152	0	0	26749	634	3635	31029	3399	3603	3625	226	4269	0	0.0237018	0.135893	0.0204325	0.117148	0.137581	0.862065
CLU_1_rs2279590		b1v1.g.2.3	gDNA	311	0	768	0	25109	60	0	0	20820	540	2910	24281	2723	2890	2907	236	3450	0	0.0259366	0.139769	0.0222396	0.119847	0.142086	0.857461
CLU_1_rs2279590		b1v1.g.3.3	gDNA	328	0	1025	0	32354	34	0	0	26868	747	3667	31295	3451	3646	3661	246	4414	0	0.0278026	0.136482	0.0238696	0.117175	0.141045	0.85854
CLU_1_rs2279590		b1v2.c.1.1	cDNA	376	0	720	119	21385	186	0	0	17888	400	2186	20479	2075	2152	2183	83	2586	0	0.0223614	0.122205	0.0195322	0.106743	0.126276	0.87348
CLU_1_rs2279590		b1v2.c.2.1	cDNA	424	0	702	239	20923	292	1	0	17703	424	1795	19928	1687	1777	1795	71	2219	0	0.0239507	0.101395	0.0212766	0.0900743	0.111351	0.888348
CLU_1_rs2279590		b1v2.c.3.1	cDNA	385	0	829	69	25138	96	0	0	21267	403	2537	24213	2396	2500	2532	104	2940	0	0.0189495	0.119293	0.016644	0.104778	0.121422	0.87833
CLU_1_rs2279590		b1v2.g.1.1	gDNA	353	0	731	0	24122	105	0	1	20077	472	2727	23285	2583	2707	2720	218	3199	0	0.0235095	0.135827	0.0202706	0.117114	0.137385	0.862229
CLU_1_rs2279590		b1v2.g.2.1	gDNA	283	0	694	0	22147	51	0	0	18363	492	2543	21402	2392	2529	2541	221	3035	0	0.026793	0.138485	0.0229885	0.118821	0.141809	0.858004
CLU_1_rs2279590		b1v2.g.3.1	gDNA	344	0	789	2	25736	87	0	1	21452	510	2888	24859	2709	2859	2881	234	3398	0	0.023774	0.134626	0.0205157	0.116175	0.136691	0.862947
CLU_1_rs2279590		b1v2.c.1.2	cDNA	245	0	817	6	21348	6	0	0	17906	391	2217	20525	2043	2165	2203	99	2608	0	0.0218363	0.123813	0.0190499	0.108015	0.127065	0.8724
CLU_1_rs2279590		b1v2.c.2.2	cDNA	261	0	935	77	25719	95	0	0	21544	474	2669	24689	2509	2636	2654	114	3143	0	0.0220015	0.123886	0.0191988	0.108105	0.127304	0.872615
CLU_1_rs2279590		b1v2.c.3.2	cDNA	171	0	939	0	23192	1	0	0	19633	382	2232	22252	2155	2212	2227	75	2614	0	0.019457	0.113686	0.017167	0.100306	0.117473	0.882303
CLU_1_rs2279590		b1v2.g.1.2	gDNA	365	0	716	0	24493	76	0	0	20390	455	2844	23701	2699	2819	2840	226	3299	0	0.0223149	0.13948	0.0191975	0.119995	0.139192	0.860301
CLU_1_rs2279590		b1v2.g.2.2	gDNA	436	0	1034	0	31787	119	0	0	26393	658	3570	30634	3361	3531	3566	251	4228	0	0.0249309	0.135263	0.0214794	0.116537	0.138017	0.861559
CLU_1_rs2279590		b1v2.g.3.2	gDNA	330	0	819	1	23483	83	0	3	19436	514	2624	22578	2457	2595	2618	244	3138	0	0.0264458	0.135007	0.0227655	0.116219	0.138985	0.860838
CLU_1_rs2279590		b1v2.c.1.3	cDNA	1225	0	753	1030	21401	1055	1	1	17167	297	2113	19591	1981	2076	2110	95	2410	0	0.0173006	0.123085	0.01516	0.107856	0.123016	0.87627
CLU_1_rs2279590		b1v2.c.2.3	cDNA	257	0	760	0	18984	15	0	0	16077	340	1788	18209	1648	1751	1770	105	2128	0	0.0211482	0.111215	0.0186721	0.0981932	0.116865	0.882915
CLU_1_rs2279590		b1v2.c.3.3	cDNA	364	0	848	83	21744	185	0	0	18235	345	2129	20711	1968	2081	2125	87	2474	0	0.0189197	0.116753	0.0166578	0.102796	0.119453	0.88045
CLU_1_rs2279590		b1v2.g.1.3	gDNA	388	0	826	0	27095	110	0	0	22532	567	3056	26159	2909	3031	3051	231	3623	0	0.0251642	0.135629	0.0216751	0.116824	0.138499	0.861348
CLU_1_rs2279590		b1v2.g.2.3	gDNA	281	0	719	0	21186	57	0	0	17516	478	2409	20410	2272	2388	2403	223	2887	0	0.0272893	0.137531	0.0234199	0.11803	0.14145	0.858207
CLU_1_rs2279590		b1v2.g.3.3	gDNA	241	0	785	1	24007	16	0	0	19963	530	2701	23206	2531	2676	2697	225	3231	0	0.0265491	0.1353	0.0228389	0.116392	0.139231	0.860252
CLU_1_rs2279590		b1v1s2.c.1.1	cDNA	729	0	926	270	29112	424	1	0	24099	582	3079	27761	2888	3020	3071	94	3661	0	0.0241504	0.127765	0.0209647	0.110911	0.131876	0.868088
CLU_1_rs2279590		b1v1s2.c.2.1	cDNA	877	0	841	557	27848	673	0	0	23200	611	2522	26334	2332	2482	2518	79	3133	0	0.0263362	0.108707	0.0232019	0.0957697	0.118972	0.88099
CLU_1_rs2279590		b1v1s2.c.3.1	cDNA	628	0	1087	134	35103	178	0	0	29776	535	3519	33838	3319	3467	3509	109	4054	0	0.0179675	0.118182	0.0158106	0.103996	0.119806	0.879957
CLU_1_rs2279590		b1v1s2.g.1.1	gDNA	404	0	830	0	26538	127	0	0	21992	583	3000	25581	2834	2967	2997	223	3583	0	0.0265096	0.136413	0.0227904	0.117275	0.140065	0.859701
CLU_1_rs2279590		b1v1s2.g.2.1	gDNA	355	0	817	1	25507	67	0	0	21235	538	2846	24623	2677	2823	2840	228	3384	0	0.0253355	0.134024	0.0218495	0.115583	0.137432	0.862405
CLU_1_rs2279590		b1v1s2.g.3.1	gDNA	456	0	1032	0	34172	127	0	0	28403	788	3815	33013	3570	3782	3806	253	4603	0	0.0277435	0.134317	0.0238694	0.115561	0.13943	0.860358
CLU_1_rs2279590		b1v1s2.c.1.2	cDNA	401	0	1228	8	33902	30	0	0	28363	658	3606	32644	3319	3527	3581	105	4264	0	0.0231992	0.127137	0.0201568	0.110464	0.130621	0.868858
CLU_1_rs2279590		b1v1s2.c.2.2	cDNA	582	0	1322	208	36856	296	0	0	30561	708	3964	35238	3688	3900	3941	120	4672	0	0.0231668	0.129708	0.0200919	0.112492	0.132584	0.867274
CLU_1_rs2279590		b1v1s2.c.3.2	cDNA	236	0	1126	1	28299	14	0	0	23810	447	2900	27159	2785	2874	2893	78	3347	0	0.0187736	0.121798	0.0164586	0.106779	0.123237	0.876689
CLU_1_rs2279590		b1v1s2.g.1.2	gDNA	484	0	817	0	28053	105	0	0	23236	560	3334	27131	3133	3294	3326	232	3894	0	0.0241005	0.143484	0.0206406	0.122885	0.143526	0.856437
CLU_1_rs2279590		b1v1s2.g.2.2	gDNA	507	0	1184	1	36449	120	0	0	30101	767	4264	35145	3992	4224	4260	268	5031	0	0.0254809	0.141656	0.0218239	0.121326	0.14315	0.85648
CLU_1_rs2279590		b1v1s2.g.3.2	gDNA	364	0	883	0	28202	91	0	0	23360	636	3225	27228	3017	3203	3223	255	3861	0	0.027226	0.138057	0.0233583	0.118444	0.141803	0.85794
CLU_1_rs2279590		b1v1s2.c.1.3	cDNA	2455	0	977	2136	29690	2200	2	0	23147	417	2939	26511	2782	2888	2930	102	3356	0	0.0180153	0.126971	0.0157293	0.11086	0.126589	0.873109
CLU_1_rs2279590		b1v1s2.c.2.3	cDNA	453	0	1034	0	28023	27	0	0	23580	508	2873	26962	2696	2831	2850	106	3381	0	0.0215437	0.121841	0.0188413	0.106557	0.125399	0.874564
CLU_1_rs2279590		b1v1s2.c.3.3	cDNA	764	0	1256	249	31949	451	0	0	26348	510	3382	30242	3119	3294	3373	93	3892	0	0.0193563	0.128359	0.016864	0.111831	0.128695	0.871239
CLU_1_rs2279590		b1v1s2.g.1.3	gDNA	535	0	1164	1	35739	176	0	0	29674	733	3982	34399	3772	3957	3976	231	4715	0	0.0247018	0.134192	0.0213088	0.115759	0.137068	0.862641
CLU_1_rs2279590		b1v1s2.g.2.3	gDNA	359	0	890	0	28497	81	0	0	23661	664	3189	27526	3010	3155	3179	250	3853	0	0.0280631	0.134779	0.0241226	0.115854	0.139977	0.859587
CLU_1_rs2279590		b1v1s2.g.3.3	gDNA	359	0	1154	0	34672	33	0	0	28846	740	3888	33485	3655	3853	3881	264	4628	0	0.0256535	0.134785	0.0220994	0.116112	0.138211	0.86146
CLU_1_rs2279590		b1v2s2.c.1.1	cDNA	441	0	784	146	24495	220	1	0	20460	467	2559	23490	2425	2520	2554	92	3026	0	0.022825	0.125073	0.0198808	0.10894	0.128821	0.871009
CLU_1_rs2279590		b1v2s2.c.2.1	cDNA	422	0	774	220	23594	275	1	0	19954	513	2073	22544	1944	2044	2067	74	2586	0	0.0257091	0.103889	0.0227555	0.0919535	0.114709	0.885114
CLU_1_rs2279590		b1v2s2.c.3.1	cDNA	396	0	970	62	28598	83	0	0	24260	448	2832	27545	2661	2787	2828	100	3280	0	0.0184666	0.116735	0.0162643	0.102814	0.119078	0.880741
CLU_1_rs2279590		b1v2s2.g.1.1	gDNA	367	0	861	0	26890	106	0	0	22340	498	3079	25923	2931	3060	3072	221	3577	0	0.0222919	0.137825	0.0192107	0.118775	0.137986	0.861783
CLU_1_rs2279590		b1v2s2.g.2.1	gDNA	309	0	840	0	24776	45	0	0	20481	534	2871	23891	2692	2842	2862	229	3405	0	0.0260729	0.140179	0.0223515	0.120171	0.142522	0.857268
CLU_1_rs2279590		b1v2s2.g.3.1	gDNA	386	0	845	1	28525	93	0	0	23770	612	3198	27587	3006	3164	3191	237	3810	0	0.0257467	0.134539	0.0221844	0.115924	0.138109	0.861638
CLU_1_rs2279590		b1v2s2.c.1.2	cDNA	233	0	922	12	24452	12	0	0	20477	468	2564	23518	2344	2510	2540	98	3032	0	0.0228549	0.125214	0.0198997	0.109023	0.128923	0.870695
CLU_1_rs2279590		b1v2s2.c.2.2	cDNA	339	0	1109	97	29906	127	0	0	24997	545	3123	28670	2911	3078	3112	112	3668	0	0.0218026	0.124935	0.0190094	0.108929	0.127939	0.871887
CLU_1_rs2279590		b1v2s2.c.3.2	cDNA	170	0	1090	0	26214	0	0	0	22189	392	2537	25124	2447	2512	2535	74	2929	0	0.0176664	0.114336	0.0156026	0.100979	0.116582	0.883179
CLU_1_rs2279590		b1v2s2.g.1.2	gDNA	369	0	847	0	27270	56	0	0	22721	532	3107	26367	2948	3072	3104	223	3639	0	0.0234145	0.136746	0.0201767	0.117837	0.138013	0.861721
CLU_1_rs2279590		b1v2s2.g.2.2	gDNA	474	0	1097	0	34930	139	0	0	29009	732	3946	33694	3720	3906	3935	255	4678	0	0.0252335	0.136027	0.0217249	0.117113	0.138838	0.860954
CLU_1_rs2279590		b1v2s2.g.3.2	gDNA	352	0	851	1	26518	85	0	0	22084	560	2931	25582	2769	2906	2926	235	3491	0	0.0253577	0.132721	0.0218904	0.114573	0.136463	0.863263
CLU_1_rs2279590		b1v2s2.c.1.3	cDNA	1338	0	850	1113	24564	1155	2	2	19726	372	2453	22555	2315	2409	2449	101	2825	0	0.0188584	0.124354	0.016493	0.108756	0.125249	0.874573
CLU_1_rs2279590		b1v2s2.c.2.3	cDNA	266	0	818	0	21327	14	0	0	18062	422	2004	20495	1876	1968	1987	102	2426	0	0.023364	0.110951	0.0205904	0.0977799	0.11837	0.881288
CLU_1_rs2279590		b1v2s2.c.3.3	cDNA	393	0	966	108	25030	206	0	0	20990	379	2486	23858	2279	2416	2481	91	2865	0	0.0180562	0.118437	0.0158857	0.1042	0.120086	0.879789
CLU_1_rs2279590		b1v2s2.g.1.3	gDNA	462	0	992	0	30888	159	0	0	25604	660	3470	29737	3233	3434	3458	223	4130	0	0.0257772	0.135526	0.0221946	0.11669	0.138884	0.861015
CLU_1_rs2279590		b1v2s2.g.2.3	gDNA	305	0	801	0	23695	72	0	0	19664	475	2671	22822	2500	2644	2666	235	3146	0	0.0241558	0.135832	0.0208133	0.117036	0.137849	0.861625
CLU_1_rs2279590		b1v2s2.g.3.3	gDNA	277	0	861	0	25867	30	0	0	21573	514	2881	24976	2689	2849	2880	241	3395	0	0.0238261	0.133547	0.0205798	0.115351	0.13593	0.863749
CLU_9_rs9331896		b1v1.c.1.1	cDNA	421	0	8387	0	18976	16	0	0	2261	3681	4629	10573	3448	4540	4594	283	8310	0	1.62804	2.04732	0.348151	0.437813	0.785964	0.213847
CLU_9_rs9331896		b1v1.c.2.1	cDNA	1006	0	7870	397	19020	573	3	3	2336	3476	4746	10571	3470	4575	4653	266	8222	0	1.48801	2.03168	0.328824	0.448964	0.777788	0.220982
CLU_9_rs9331896		b1v1.c.3.1	cDNA	621	0	8772	1	21052	261	0	2	2757	4195	5057	12017	3714	4911	4977	278	9252	0	1.52158	1.83424	0.349089	0.420821	0.769909	0.229425
CLU_9_rs9331896		b1v1.g.1.1	gDNA	470	0	8890	0	20491	97	0	3	2641	4111	4729	11501	3448	4603	4685	335	8840	0	1.55661	1.79061	0.357447	0.411182	0.768629	0.229632
CLU_9_rs9331896		b1v1.g.2.1	gDNA	440	0	8007	0	18698	79	0	1	2290	3830	4478	10611	3315	4355	4432	363	8308	0	1.67249	1.95546	0.360946	0.422015	0.782961	0.215814
CLU_9_rs9331896		b1v1.g.3.1	gDNA	697	0	10012	2	23543	158	0	2	2794	4836	5733	13371	4147	5549	5671	396	10569	0	1.73085	2.0519	0.361678	0.428764	0.790442	0.20896
CLU_9_rs9331896		b1v1.c.1.2	cDNA	839	0	9578	315	22211	454	0	1	2819	4271	5074	12178	3651	4916	5021	283	9345	0	1.51508	1.79993	0.350714	0.416653	0.767367	0.231483
CLU_9_rs9331896		b1v1.c.2.2	cDNA	795	0	10192	3	23676	365	0	2	3135	4499	5480	13117	4010	5287	5441	264	9979	0	1.43509	1.74801	0.34299	0.417778	0.760768	0.239003
CLU_9_rs9331896		b1v1.c.3.2	cDNA	449	0	8203	88	18939	132	0	1	2445	3585	4565	10603	3307	4461	4527	286	8150	0	1.46626	1.86708	0.338112	0.430539	0.76865	0.230595
CLU_9_rs9331896		b1v1.g.1.2	gDNA	322	0	8416	0	19329	43	0	1	2426	3841	4579	10869	3366	4460	4528	328	8420	0	1.58326	1.88747	0.35339	0.42129	0.77468	0.223204
CLU_9_rs9331896		b1v1.g.2.2	gDNA	613	0	9499	7	22231	111	0	1	2620	4720	5266	12620	3868	5082	5200	389	9986	0	1.80153	2.00992	0.37401	0.417274	0.791284	0.207607
CLU_9_rs9331896		b1v1.g.3.2	gDNA	591	0	9111	6	21062	123	0	3	2546	4431	4842	11825	3495	4695	4790	370	9273	0	1.74038	1.90181	0.374715	0.409471	0.784186	0.215307
CLU_9_rs9331896		b1v1.c.1.3	cDNA	482	0	9086	7	20997	163	0	1	2718	4039	4984	11747	3584	4857	4952	287	9023	0	1.48602	1.8337	0.343832	0.424279	0.768111	0.231378
CLU_9_rs9331896		b1v1.c.2.3	cDNA	1210	0	8564	706	19842	907	0	4	2540	3518	4307	10367	3083	4237	4287	261	7825	0	1.38504	1.69567	0.339346	0.415453	0.754799	0.245008
CLU_9_rs9331896		b1v1.c.3.3	cDNA	1418	0	10136	945	23199	1036	2	3	2925	3998	5088	12022	3705	4998	5059	265	9086	0	1.36684	1.73949	0.332557	0.423224	0.755781	0.243304
CLU_9_rs9331896		b1v1.g.1.3	gDNA	606	0	9398	5	21336	154	0	0	2710	4217	4842	11784	3491	4678	4767	335	9059	0	1.55609	1.78672	0.357858	0.410896	0.768754	0.229973
CLU_9_rs9331896		b1v1.g.2.3	gDNA	582	0	9372	19	22097	164	0	2	2734	4602	5210	12559	3855	5060	5154	409	9812	0	1.68325	1.90563	0.36643	0.414842	0.781272	0.217692
CLU_9_rs9331896		b1v1.g.3.3	gDNA	538	0	10580	2	24110	123	0	1	2942	4925	5525	13406	4009	5381	5464	377	10450	0	1.67403	1.87797	0.367373	0.412129	0.779502	0.219454
CLU_9_rs9331896		b1v2.c.1.1	cDNA	244	0	5677	0	12727	12	0	1	1536	2520	2980	7037	2126	2913	2943	258	5500	0	1.64062	1.9401	0.358107	0.423476	0.781583	0.218275
CLU_9_rs9331896		b1v2.c.2.1	cDNA	459	0	5872	132	13803	202	1	1	1747	2744	3227	7727	2319	3118	3176	250	5971	0	1.57069	1.84717	0.355118	0.417627	0.772745	0.22609
CLU_9_rs9331896		b1v2.c.3.1	cDNA	297	0	8046	0	18073	91	0	1	2388	3530	4013	9935	2824	3891	3949	261	7543	0	1.47822	1.68049	0.35531	0.403926	0.759235	0.240362
CLU_9_rs9331896		b1v2.g.1.1	gDNA	445	0	8846	0	20230	106	0	3	2519	4088	4651	11275	3396	4508	4603	335	8739	0	1.62287	1.84637	0.362572	0.412506	0.775078	0.223415
CLU_9_rs9331896		b1v2.g.2.1	gDNA	419	0	7355	0	17054	68	0	3	2006	3572	4046	9628	3001	3935	4005	360	7618	0	1.78066	2.01695	0.371001	0.420233	0.791234	0.208351
CLU_9_rs9331896		b1v2.g.3.1	gDNA	542	0	9516	0	22028	106	0	3	2647	4588	5160	12403	3702	5031	5122	369	9748	0	1.73328	1.94938	0.369911	0.416028	0.785939	0.213416
CLU_9_rs9331896		b1v2.c.1.2	cDNA	316	0	6481	70	14350	134	0	4	1791	2914	3020	7731	2096	2939	2995	256	5934	0	1.62702	1.68621	0.376924	0.390635	0.767559	0.231665
CLU_9_rs9331896		b1v2.c.2.2	cDNA	362	0	8372	1	18503	146	0	3	2429	3671	3878	9982	2764	3753	3846	245	7549	0	1.51132	1.59654	0.367762	0.388499	0.756261	0.243338
CLU_9_rs9331896		b1v2.c.3.2	cDNA	268	0	7255	42	16214	68	0	3	2163	3046	3675	8888	2580	3587	3636	270	6721	0	1.40823	1.69903	0.342709	0.413479	0.756188	0.243362
CLU_9_rs9331896		b1v2.g.1.2	gDNA	306	0	8637	0	19765	52	0	3	2500	4015	4544	11073	3253	4430	4493	318	8559	0	1.606	1.8176	0.362594	0.410368	0.772961	0.225774
CLU_9_rs9331896		b1v2.g.2.2	gDNA	550	0	9631	2	21837	87	0	3	2700	4552	4852	12116	3496	4705	4798	370	9404	0	1.68593	1.79704	0.375702	0.400462	0.776164	0.222846
CLU_9_rs9331896		b1v2.g.3.2	gDNA	555	0	9251	8	21102	103	0	2	2608	4375	4752	11746	3402	4609	4705	365	9127	0	1.67753	1.82209	0.372467	0.404563	0.77703	0.222033
CLU_9_rs9331896		b1v2.c.1.3	cDNA	272	0	7044	3	15884	78	0	1	2146	3097	3514	8761	2488	3431	3491	266	6611	0	1.44315	1.63747	0.353498	0.401096	0.754594	0.244949
CLU_9_rs9331896		b1v2.c.2.3	cDNA	539	0	6855	249	15117	336	0	2	1938	2718	3264	7924	2304	3197	3243	253	5982	0	1.40248	1.68421	0.343009	0.411913	0.754922	0.244573
CLU_9_rs9331896		b1v2.c.3.3	cDNA	600	0	7066	297	15905	335	0	2	2071	2947	3478	8502	2562	3431	3460	245	6425	0	1.42298	1.67938	0.346624	0.40908	0.755705	0.24359
CLU_9_rs9331896		b1v2.g.1.3	gDNA	462	0	8557	0	19256	109	0	2	2432	3981	4162	10588	2991	4012	4098	326	8143	0	1.63692	1.71135	0.375992	0.393087	0.769078	0.229694
CLU_9_rs9331896		b1v2.g.2.3	gDNA	473	0	8471	13	19761	116	0	3	2482	4173	4500	11171	3285	4378	4447	374	8673	0	1.68131	1.81305	0.373557	0.402829	0.776385	0.222182
CLU_9_rs9331896		b1v2.g.3.3	gDNA	400	0	8796	0	20082	85	0	3	2531	4181	4479	11198	3195	4366	4438	355	8660	0	1.65192	1.76966	0.37337	0.399982	0.773352	0.226023
CLU_9_rs9331896		b1v1s2.c.1.1	cDNA	508	0	9302	0	21251	27	1	0	2590	4081	5248	11921	3852	5153	5207	281	9329	0	1.57568	2.02625	0.342337	0.440232	0.782569	0.217264
CLU_9_rs9331896		b1v1s2.c.2.1	cDNA	1112	0	8841	442	21151	610	1	1	2608	3914	5173	11698	3788	4991	5082	266	9087	0	1.50077	1.98351	0.334587	0.442212	0.776799	0.222944
CLU_9_rs9331896		b1v1s2.c.3.1	cDNA	644	0	9962	1	23644	291	1	0	3228	4579	5577	13390	4063	5411	5498	272	10156	0	1.41853	1.7277	0.341972	0.416505	0.758476	0.241075
CLU_9_rs9331896		b1v1s2.g.1.1	gDNA	492	0	10346	0	23563	102	0	0	2946	4714	5434	13115	3959	5295	5383	339	10148	0	1.60014	1.84453	0.359436	0.414335	0.77377	0.224628
CLU_9_rs9331896		b1v1s2.g.2.1	gDNA	471	0	9005	1	20775	96	0	1	2506	4294	4863	11673	3549	4706	4802	385	9157	0	1.71349	1.94054	0.367857	0.416602	0.78446	0.214683
CLU_9_rs9331896		b1v1s2.g.3.1	gDNA	798	0	11556	3	26732	162	0	0	3270	5547	6188	15014	4487	6001	6125	388	11735	0	1.69633	1.89235	0.369455	0.412149	0.781604	0.217797
CLU_9_rs9331896		b1v1s2.c.1.2	cDNA	912	0	11245	333	25575	476	0	2	3243	5038	5563	13852	3972	5420	5514	283	10601	0	1.5535	1.71539	0.363702	0.401603	0.765305	0.234118
CLU_9_rs9331896		b1v1s2.c.2.2	cDNA	850	0	11542	5	26622	419	0	2	3380	5147	6123	14659	4481	5928	6076	265	11270	0	1.52278	1.81154	0.351115	0.417696	0.768811	0.230575
CLU_9_rs9331896		b1v1s2.c.3.2	cDNA	501	0	9190	109	21007	157	0	1	2667	3885	5103	11659	3657	4991	5043	279	8988	0	1.45669	1.91339	0.333219	0.437688	0.770907	0.22875
CLU_9_rs9331896		b1v1s2.g.1.2	gDNA	361	0	9858	0	22589	54	0	1	2791	4551	5316	12676	3810	5197	5268	328	9867	0	1.6306	1.90469	0.359025	0.419375	0.7784	0.22018
CLU_9_rs9331896		b1v1s2.g.2.2	gDNA	708	0	10846	6	25170	122	0	0	3136	5187	5868	14202	4347	5708	5821	386	11055	0	1.65402	1.87117	0.36523	0.413181	0.778411	0.220814
CLU_9_rs9331896		b1v1s2.g.3.2	gDNA	599	0	10219	6	23223	107	0	0	2831	4708	5349	12897	3822	5187	5286	374	10057	0	1.66302	1.88944	0.365046	0.414748	0.779794	0.219508
CLU_9_rs9331896		b1v1s2.c.1.3	cDNA	566	0	10143	10	23408	176	0	0	3095	4396	5591	13089	4069	5466	5552	282	9987	0	1.42036	1.80646	0.335855	0.427153	0.763007	0.236458
CLU_9_rs9331896		b1v1s2.c.2.3	cDNA	1343	0	9876	750	22664	1000	0	0	2799	3991	4994	11788	3540	4892	4964	277	8985	0	1.42587	1.78421	0.338565	0.423651	0.762216	0.237445
CLU_9_rs9331896		b1v1s2.c.3.3	cDNA	1376	0	10927	895	25540	971	0	0	3153	4641	5839	13642	4281	5765	5817	273	10480	0	1.47193	1.85189	0.340199	0.428016	0.768216	0.231124
CLU_9_rs9331896		b1v1s2.g.1.3	gDNA	631	0	10253	1	23462	146	0	0	2942	4881	5225	13063	3723	5030	5156	331	10106	0	1.65908	1.776	0.373651	0.399985	0.773635	0.225216
CLU_9_rs9331896		b1v1s2.g.2.3	gDNA	670	0	11099	17	25675	182	0	0	3115	5236	6029	14394	4441	5850	5968	401	11265	0	1.6809	1.93547	0.363763	0.418855	0.782618	0.21641
CLU_9_rs9331896		b1v1s2.g.3.3	gDNA	625	0	11576	5	26421	141	0	0	3201	5429	6056	14704	4405	5900	5997	388	11485	0	1.69603	1.89191	0.369219	0.411861	0.78108	0.217696
CLU_9_rs9331896		b1v2s2.c.1.1	cDNA	262	0	6658	0	14806	15	0	0	1775	2929	3427	8133	2487	3366	3403	264	6356	0	1.65014	1.9307	0.360138	0.42137	0.781507	0.218247
CLU_9_rs9331896		b1v2s2.c.2.1	cDNA	536	0	6843	163	15710	246	0	1	1990	2985	3637	8620	2584	3511	3577	260	6622	0	1.5	1.82764	0.346288	0.421926	0.768213	0.230858
CLU_9_rs9331896		b1v2s2.c.3.1	cDNA	347	0	9254	1	20959	114	0	1	2791	4185	4608	11590	3281	4454	4546	257	8793	0	1.49946	1.65102	0.361087	0.397584	0.758671	0.240811
CLU_9_rs9331896		b1v2s2.g.1.1	gDNA	464	0	9874	0	22597	112	0	1	2848	4570	5184	12610	3762	5039	5143	333	9754	0	1.60463	1.82022	0.362411	0.411102	0.773513	0.225852
CLU_9_rs9331896		b1v2s2.g.2.1	gDNA	467	0	8554	1	19868	87	0	0	2463	4144	4606	11227	3412	4472	4545	375	8750	0	1.6825	1.87008	0.36911	0.410261	0.779371	0.219382
CLU_9_rs9331896		b1v2s2.g.3.1	gDNA	646	0	11129	0	25460	146	0	0	3079	5313	5778	14185	4218	5629	5733	387	11091	0	1.72556	1.87658	0.374551	0.407332	0.781882	0.21706
CLU_9_rs9331896		b1v2s2.c.1.2	cDNA	413	0	7682	112	16907	175	0	0	2126	3383	3536	9050	2433	3441	3506	280	6919	0	1.59125	1.66322	0.373812	0.390718	0.76453	0.234917
CLU_9_rs9331896		b1v2s2.c.2.2	cDNA	411	0	9492	1	21161	177	0	1	2787	4146	4553	11491	3240	4391	4522	262	8699	0	1.48762	1.63366	0.360804	0.396223	0.757027	0.242538
CLU_9_rs9331896		b1v2s2.c.3.2	cDNA	311	0	8216	66	18595	96	0	1	2436	3566	4266	10282	2993	4172	4208	271	7832	0	1.46388	1.75123	0.34682	0.4149	0.76172	0.236919
CLU_9_rs9331896		b1v2s2.g.1.2	gDNA	337	0	10303	0	23395	47	1	1	2973	4792	5255	13043	3717	5121	5201	338	10047	0	1.61184	1.76757	0.3674	0.402898	0.770298	0.227938
CLU_9_rs9331896		b1v2s2.g.2.2	gDNA	590	0	10926	5	24618	81	0	1	2989	5123	5485	13610	3923	5325	5439	388	10608	0	1.71395	1.83506	0.376414	0.403012	0.779427	0.219618
CLU_9_rs9331896		b1v2s2.g.3.2	gDNA	595	0	10323	7	23453	99	0	0	2856	4863	5296	13031	3860	5133	5233	372	10159	0	1.70273	1.85434	0.373187	0.406415	0.779602	0.21917
CLU_9_rs9331896		b1v2s2.c.1.3	cDNA	340	0	8294	3	18485	109	0	1	2466	3584	4025	10081	2866	3951	3999	265	7609	0	1.45337	1.6322	0.35552	0.399266	0.754786	0.244619
CLU_9_rs9331896		b1v2s2.c.2.3	cDNA	597	0	7789	295	17107	389	0	1	2194	3272	3456	8928	2436	3394	3436	248	6728	0	1.49134	1.57521	0.366487	0.387097	0.753584	0.245744
CLU_9_rs9331896		b1v2s2.c.3.3	cDNA	620	0	8023	317	18139	362	0	1	2415	3377	3956	9753	2845	3899	3936	253	7333	0	1.39834	1.6381	0.346252	0.405619	0.751871	0.247616
CLU_9_rs9331896		b1v2s2.g.1.3	gDNA	500	0	9508	3	21559	103	0	1	2739	4529	4661	11947	3276	4487	4584	329	9190	0	1.65352	1.70172	0.379091	0.39014	0.769231	0.229263
CLU_9_rs9331896		b1v2s2.g.2.3	gDNA	522	0	9756	10	22811	149	0	0	2803	4881	5208	12906	3812	5058	5151	393	10089	0	1.74135	1.85801	0.378196	0.403533	0.781729	0.217186
CLU_9_rs9331896		b1v2s2.g.3.3	gDNA	454	0	9879	2	22483	94	0	0	2908	4587	5007	12510	3633	4867	4950	373	9594	0	1.57737	1.7218	0.366667	0.40024	0.766906	0.232454
CLU_8_rs1532278		b1v1.c.1.1	cDNA	7121	0	1240	0	24082	9	0	1	3160	7922	11749	22832	6126	6345	11749	80	19671	0	2.50696	3.71804	0.346969	0.514585	0.861554	0.138402
CLU_8_rs1532278		b1v1.c.2.1	cDNA	8645	0	1666	0	31756	15	0	0	4644	10300	15129	30075	7252	7488	15118	93	25429	0	2.21792	3.25775	0.342477	0.503042	0.84552	0.154414
CLU_8_rs1532278		b1v1.c.3.1	cDNA	8020	0	1634	1	29803	13	0	1	4434	9589	14131	28155	6816	7027	14120	90	23720	0	2.16261	3.18696	0.340579	0.5019	0.842479	0.157485
CLU_8_rs1532278		b1v1.g.1.1	gDNA	6728	0	1255	0	24263	14	0	0	3142	8308	11543	22994	5796	6032	11541	89	19851	0	2.64418	3.67377	0.361312	0.502001	0.863312	0.136644
CLU_8_rs1532278		b1v1.g.2.1	gDNA	7785	0	1495	0	28382	20	0	0	3725	9851	13290	26867	6782	7080	13288	99	23141	0	2.64456	3.56779	0.366658	0.494659	0.861317	0.138646
CLU_8_rs1532278		b1v1.g.3.1	gDNA	7126	0	1306	0	25529	9	0	0	3189	8965	12054	24214	6246	6508	12053	93	21019	0	2.81123	3.77987	0.37024	0.497811	0.868052	0.131701
CLU_8_rs1532278		b1v1.c.1.2	cDNA	5579	0	757	0	18433	11	0	1	2739	5738	9187	17664	4617	4764	9180	71	14925	0	2.09493	3.35414	0.324841	0.520097	0.844939	0.155061
CLU_8_rs1532278		b1v1.c.2.2	cDNA	6954	0	1379	0	25553	12	0	0	3724	8227	12207	24162	5931	6110	12200	92	20434	0	2.20918	3.27793	0.340493	0.505215	0.845708	0.154126
CLU_8_rs1532278		b1v1.c.3.2	cDNA	6996	0	1368	0	25050	13	0	1	3348	8246	12073	23668	5979	6151	12068	98	20319	0	2.46296	3.60603	0.348403	0.510098	0.858501	0.141457
CLU_8_rs1532278		b1v1.g.1.2	gDNA	5709	0	1072	0	20211	16	0	1	2690	6750	9682	19122	4877	5102	9681	85	16432	0	2.50929	3.59926	0.352997	0.506328	0.859324	0.140676
CLU_8_rs1532278		b1v1.g.2.2	gDNA	6023	0	1144	0	21172	9	0	0	2626	7247	10144	20019	5216	5414	10143	91	17391	0	2.75971	3.86291	0.362006	0.506719	0.868725	0.131175
CLU_8_rs1532278		b1v1.g.3.2	gDNA	6976	0	1300	0	25317	14	0	0	3238	8909	11854	24003	6056	6317	11854	95	20763	0	2.75139	3.6609	0.371162	0.493855	0.865017	0.1349
CLU_8_rs1532278		b1v1.c.1.3	cDNA	8808	0	1580	0	29715	241	0	0	4203	9396	14293	27894	7441	7716	14293	79	23689	0	2.23555	3.40067	0.336847	0.512404	0.849251	0.150678
CLU_8_rs1532278		b1v1.c.2.3	cDNA	6839	0	1307	0	23585	11	0	0	3246	7377	11643	22267	5818	5957	11639	88	19020	0	2.27264	3.58688	0.331297	0.522881	0.854179	0.145776
CLU_8_rs1532278		b1v1.c.3.3	cDNA	7100	0	1329	0	24711	18	0	0	3567	7824	11972	23364	5878	6101	11966	96	19796	0	2.19344	3.35632	0.334874	0.512412	0.847286	0.152671
CLU_8_rs1532278		b1v1.g.1.3	gDNA	8882	0	1607	0	31920	15	0	0	4284	10787	15222	30298	7682	8034	15221	101	26009	0	2.51797	3.55322	0.35603	0.502409	0.85844	0.141395
CLU_8_rs1532278		b1v1.g.2.3	gDNA	5759	0	1085	0	20320	13	0	0	2680	6793	9748	19222	4957	5187	9748	84	16541	0	2.5347	3.63731	0.353397	0.507127	0.860524	0.139424
CLU_8_rs1532278		b1v1.g.3.3	gDNA	6939	0	1304	0	24596	14	0	1	3125	8364	11785	23277	6002	6259	11783	92	20149	0	2.67648	3.7712	0.359325	0.506294	0.865618	0.134253
CLU_8_rs1532278		b1v2.c.1.1	cDNA	4539	0	840	0	15317	9	0	0	2024	5042	7402	14468	3852	3981	7401	67	12444	0	2.49111	3.65711	0.348493	0.511612	0.860105	0.139895
CLU_8_rs1532278		b1v2.c.2.1	cDNA	5241	0	1124	0	20092	3	0	0	2897	6656	9410	18965	4311	4463	9409	79	16066	0	2.29755	3.24819	0.350962	0.496177	0.847139	0.152755
CLU_8_rs1532278		b1v2.c.3.1	cDNA	5113	0	1227	0	20509	5	0	0	3018	6785	9472	19277	4250	4432	9469	86	16257	0	2.24818	3.1385	0.351974	0.491363	0.843337	0.15656
CLU_8_rs1532278		b1v2.g.1.1	gDNA	6166	0	1163	0	22764	9	0	0	3041	7838	10710	21592	5243	5444	10709	83	18548	0	2.57744	3.52187	0.363005	0.496017	0.859022	0.140839
CLU_8_rs1532278		b1v2.g.2.1	gDNA	7364	0	1453	0	27516	11	0	1	3661	9611	12777	26051	6343	6594	12776	86	22388	0	2.62524	3.49003	0.36893	0.490461	0.859391	0.140532
CLU_8_rs1532278		b1v2.g.3.1	gDNA	6489	0	1255	0	23867	11	0	0	3184	8352	11065	22601	5599	5848	11065	86	19417	0	2.62312	3.47519	0.369541	0.48958	0.859121	0.140879
CLU_8_rs1532278		b1v2.c.1.2	cDNA	4425	0	763	0	15721	9	0	0	2289	5053	7607	14949	3560	3703	7601	66	12660	0	2.20751	3.32329	0.338016	0.508863	0.846879	0.153121
CLU_8_rs1532278		b1v2.c.2.2	cDNA	4958	0	1159	0	19831	8	0	0	3038	6604	9020	18664	4165	4306	9018	85	15624	0	2.1738	2.96906	0.353836	0.483283	0.83712	0.162773
CLU_8_rs1532278		b1v2.c.3.2	cDNA	4479	0	1055	0	17797	11	0	1	2536	5938	8255	16730	3755	3878	8253	86	14193	0	2.34148	3.25513	0.354931	0.493425	0.848356	0.151584
CLU_8_rs1532278		b1v2.g.1.2	gDNA	5171	0	1071	0	19650	2	0	0	2717	6543	9316	18577	4417	4589	9315	81	15859	0	2.40817	3.42878	0.35221	0.50148	0.85369	0.146256
CLU_8_rs1532278		b1v2.g.2.2	gDNA	6434	0	1237	0	23692	6	0	0	3109	8145	11194	22449	5605	5851	11194	99	19339	0	2.61981	3.60051	0.362822	0.498641	0.861464	0.138492
CLU_8_rs1532278		b1v2.g.3.2	gDNA	5894	0	1142	0	22030	12	0	0	2914	7678	10282	20876	5095	5311	10282	86	17960	0	2.63487	3.52848	0.367791	0.492527	0.860318	0.139586
CLU_8_rs1532278		b1v2.c.1.3	cDNA	5362	0	1217	0	20339	72	0	0	3063	6630	9354	19050	4468	4654	9351	81	15984	0	2.16454	3.05387	0.348031	0.491024	0.839055	0.160787
CLU_8_rs1532278		b1v2.c.2.3	cDNA	4695	0	1130	0	17813	9	0	1	2612	5626	8433	16673	3898	4013	8426	83	14059	0	2.15391	3.22856	0.337432	0.505788	0.84322	0.15666
CLU_8_rs1532278		b1v2.c.3.3	cDNA	4698	0	1080	0	17996	7	0	0	2677	5864	8367	16909	3903	4049	8359	91	14231	0	2.19051	3.12551	0.346798	0.494825	0.841623	0.158318
CLU_8_rs1532278		b1v2.g.1.3	gDNA	7063	0	1469	0	26785	21	0	0	3561	9265	12468	25295	6029	6279	12467	91	21733	0	2.6018	3.50126	0.366278	0.492904	0.859182	0.140779
CLU_8_rs1532278		b1v2.g.2.3	gDNA	5054	0	1033	0	18129	9	0	1	2435	6067	8583	17086	4383	4555	8582	80	14650	0	2.49158	3.52485	0.355086	0.502341	0.857427	0.142514
CLU_8_rs1532278		b1v2.g.3.3	gDNA	5930	0	1171	0	21734	12	0	1	2903	7414	10233	20550	5132	5337	10231	91	17647	0	2.55391	3.52497	0.360779	0.497956	0.858735	0.141265
CLU_8_rs1532278		b1v1s2.c.1.1	cDNA	7898	0	1339	1	26674	15	0	0	3574	8744	12999	25320	6789	7038	12999	78	21743	0	2.44656	3.6371	0.34534	0.513389	0.858728	0.141153
CLU_8_rs1532278		b1v1s2.c.2.1	cDNA	9591	0	1917	1	35214	25	0	0	5065	11442	16760	33272	8024	8290	16752	100	28202	0	2.25903	3.30898	0.343893	0.503727	0.84762	0.15223
CLU_8_rs1532278		b1v1s2.c.3.1	cDNA	8802	0	1889	0	33428	26	0	0	4890	10973	15647	31513	7396	7643	15643	102	26620	0	2.24397	3.1998	0.348206	0.496525	0.844731	0.155174
CLU_8_rs1532278		b1v1s2.g.1.1	gDNA	7284	0	1397	0	26453	15	0	0	3472	8967	12599	25041	6258	6535	12598	93	21566	0	2.58266	3.62874	0.358093	0.503135	0.861228	0.138653
CLU_8_rs1532278		b1v1s2.g.2.1	gDNA	8561	0	1603	0	31170	10	0	1	4006	11031	14516	29556	7440	7738	14511	108	25547	0	2.75362	3.62356	0.373224	0.491135	0.864359	0.135539
CLU_8_rs1532278		b1v1s2.g.3.1	gDNA	7865	0	1433	0	28325	13	0	0	3639	9964	13274	26879	6876	7147	13273	92	23238	0	2.73811	3.64771	0.370698	0.493843	0.864541	0.135385
CLU_8_rs1532278		b1v1s2.c.1.2	cDNA	6104	0	888	0	20527	16	0	0	3069	6397	10156	19623	5092	5265	10136	82	16553	0	2.08439	3.30922	0.325995	0.517556	0.843551	0.156398
CLU_8_rs1532278		b1v1s2.c.2.2	cDNA	7614	0	1586	0	28359	9	0	0	4130	9290	13342	26764	6437	6659	13336	95	22632	0	2.24939	3.23051	0.347108	0.498505	0.845614	0.154312
CLU_8_rs1532278		b1v1s2.c.3.2	cDNA	7384	0	1510	0	27346	35	0	0	3762	8957	13079	25801	6267	6455	13075	98	22036	0	2.38091	3.47661	0.347157	0.506918	0.854075	0.145808
CLU_8_rs1532278		b1v1s2.g.1.2	gDNA	6089	0	1211	0	22285	15	0	0	3101	7344	10614	21059	5203	5441	10611	89	17958	0	2.36827	3.42277	0.348735	0.504013	0.852747	0.147253
CLU_8_rs1532278		b1v1s2.g.2.2	gDNA	6525	0	1271	0	23192	10	0	0	2894	7969	11044	21911	5660	5892	11040	93	19013	0	2.75363	3.81617	0.363699	0.504039	0.867738	0.13208
CLU_8_rs1532278		b1v1s2.g.3.2	gDNA	7795	0	1438	0	28066	13	0	0	3466	9849	13297	26615	6828	7098	13296	99	23146	0	2.8416	3.83641	0.370054	0.499605	0.86966	0.130227
CLU_8_rs1532278		b1v1s2.c.1.3	cDNA	9468	0	1859	1	32777	208	0	0	4643	10452	15611	30710	7997	8280	15610	95	26063	0	2.25113	3.36227	0.340345	0.508336	0.848681	0.151189
CLU_8_rs1532278		b1v1s2.c.2.3	cDNA	7247	0	1372	0	25611	10	0	0	3606	8115	12508	24229	6167	6311	12500	92	20623	0	2.25042	3.46866	0.334929	0.516241	0.85117	0.14883
CLU_8_rs1532278		b1v1s2.c.3.3	cDNA	7680	0	1558	0	27495	16	0	0	3977	8794	13145	25921	6479	6695	13127	90	21939	0	2.21121	3.30526	0.339262	0.507118	0.846379	0.153428
CLU_8_rs1532278		b1v1s2.g.1.3	gDNA	9461	0	1757	1	34549	22	0	0	4513	11939	16312	32770	8109	8468	16311	103	28251	0	2.64547	3.61445	0.364327	0.497772	0.862099	0.137717
CLU_8_rs1532278		b1v1s2.g.2.3	gDNA	6319	0	1211	0	22098	9	0	1	2821	7462	10593	20877	5484	5714	10592	84	18055	0	2.64516	3.75505	0.357427	0.5074	0.864827	0.135125
CLU_8_rs1532278		b1v1s2.g.3.3	gDNA	7609	0	1408	0	27464	17	0	0	3599	9548	12890	26039	6585	6849	12890	89	22438	0	2.65296	3.58155	0.366681	0.495027	0.861707	0.138216
CLU_8_rs1532278		b1v2s2.c.1.1	cDNA	4837	0	952	0	16980	5	0	0	2281	5573	8168	16023	4075	4223	8167	72	13741	0	2.44323	3.58089	0.347813	0.509767	0.85758	0.142358
CLU_8_rs1532278		b1v2s2.c.2.1	cDNA	5678	0	1328	0	22409	4	0	0	3317	7426	10331	21077	4734	4903	10326	83	17757	0	2.23877	3.11456	0.352327	0.490155	0.842482	0.157375
CLU_8_rs1532278		b1v2s2.c.3.1	cDNA	5630	0	1439	0	22913	4	0	0	3491	7605	10370	21470	4663	4813	10361	91	17975	0	2.17846	2.9705	0.354215	0.483	0.837215	0.162599
CLU_8_rs1532278		b1v2s2.g.1.1	gDNA	6978	0	1339	0	25450	15	0	1	3305	8700	12089	24095	5963	6212	12087	89	20789	0	2.63238	3.65779	0.361071	0.501722	0.862793	0.137165
CLU_8_rs1532278		b1v2s2.g.2.1	gDNA	8230	0	1667	0	30445	21	0	0	3942	10586	14224	28757	7123	7428	14222	92	24810	0	2.68544	3.60832	0.368119	0.494627	0.862746	0.13708
CLU_8_rs1532278		b1v2s2.g.3.1	gDNA	7266	0	1366	0	26633	11	0	1	3495	9271	12489	25255	6269	6539	12487	92	21760	0	2.65265	3.57339	0.367096	0.494516	0.861612	0.138388
CLU_8_rs1532278		b1v2s2.c.1.2	cDNA	4779	0	870	0	17692	7	0	0	2700	5804	8310	16815	3880	4019	8299	76	14114	0	2.14963	3.07778	0.345168	0.494202	0.83937	0.160571
CLU_8_rs1532278		b1v2s2.c.2.2	cDNA	5521	0	1347	0	22182	5	0	0	3364	7404	10062	20830	4620	4781	10055	90	17466	0	2.20095	2.99108	0.355449	0.483053	0.838502	0.161498
CLU_8_rs1532278		b1v2s2.c.3.2	cDNA	4963	0	1184	0	19800	14	0	0	2777	6525	9298	18602	4118	4260	9292	90	15823	0	2.34966	3.34822	0.350769	0.499839	0.850607	0.149285
CLU_8_rs1532278		b1v2s2.g.1.2	gDNA	5668	0	1196	0	21757	11	0	0	2969	7332	10247	20550	4825	5044	10245	89	17579	0	2.46952	3.45133	0.356788	0.498637	0.855426	0.144477
CLU_8_rs1532278		b1v2s2.g.2.2	gDNA	7136	0	1492	0	26616	13	0	0	3451	9305	12352	25111	6148	6394	12351	93	21657	0	2.69632	3.57925	0.370555	0.491896	0.862451	0.13743
CLU_8_rs1532278		b1v2s2.g.3.2	gDNA	6602	0	1326	1	24346	27	0	0	3079	8634	11278	22993	5693	5940	11273	96	19912	0	2.80416	3.66288	0.375506	0.490497	0.866003	0.13391
CLU_8_rs1532278		b1v2s2.c.1.3	cDNA	5903	0	1442	0	23038	96	0	0	3474	7547	10477	21500	4956	5145	10473	80	18024	0	2.17242	3.01583	0.351023	0.487302	0.838326	0.161581
CLU_8_rs1532278		b1v2s2.c.2.3	cDNA	5182	0	1234	0	19872	9	0	0	2931	6413	9282	18629	4316	4452	9278	86	15695	0	2.18799	3.16684	0.344248	0.498255	0.842504	0.157335
CLU_8_rs1532278		b1v2s2.c.3.3	cDNA	5188	0	1166	0	20088	11	0	0	3060	6610	9238	18911	4327	4487	9228	90	15848	0	2.16013	3.01895	0.349532	0.488499	0.838031	0.161811
CLU_8_rs1532278		b1v2s2.g.1.3	gDNA	7728	0	1589	0	29858	22	0	0	4113	10353	13777	28247	6622	6925	13775	94	24130	0	2.51714	3.34962	0.366517	0.487733	0.85425	0.145608
CLU_8_rs1532278		b1v2s2.g.2.3	gDNA	5533	0	1185	0	20204	9	0	0	2620	6948	9439	19010	4770	4970	9438	88	16387	0	2.65191	3.60267	0.365492	0.496528	0.86202	0.137822
CLU_8_rs1532278		b1v2s2.g.3.3	gDNA	6548	0	1306	1	24285	21	0	0	3165	8434	11353	22958	5630	5883	11353	91	19787	0	2.66477	3.58705	0.367366	0.494512	0.861878	0.13786
ABCA7_rs4147914		b1v1.c.1.1	cDNA	1615	0	284	3	26083	1041	1	1	23487	38	1227	24756	927	1174	1208	45	1265	0	0.00161792	0.0522417	0.00153498	0.0495637	0.0510987	0.94874
ABCA7_rs4147914		b1v1.c.2.1	cDNA	1768	0	205	4	26616	1450	7	2	23794	9	1148	24952	1011	1111	1112	26	1157	0	0.000378247	0.0482475	0.000360693	0.0460083	0.046369	0.953591
ABCA7_rs4147914		b1v1.c.3.1	cDNA	2438	0	238	7	19453	2200	4	0	16405	36	565	17011	336	519	550	26	601	0	0.00219445	0.0344407	0.00211628	0.0332138	0.0353301	0.964376
ABCA7_rs4147914		b1v1.g.1.1	gDNA	114	0	134	10	24614	16	0	0	23793	57	613	24464	433	596	607	94	670	0	0.00239566	0.0257639	0.00232995	0.0250572	0.0273872	0.972572
ABCA7_rs4147914		b1v1.g.2.1	gDNA	140	0	132	34	27504	43	0	0	26642	44	640	27329	414	612	637	134	684	0	0.00165153	0.0240222	0.00161001	0.0234183	0.0250284	0.974862
ABCA7_rs4147914		b1v1.g.3.1	gDNA	172	0	149	59	28144	80	0	1	27289	35	585	27914	385	565	584	124	620	0	0.00128257	0.0214372	0.00125385	0.0209572	0.0222111	0.97761
ABCA7_rs4147914		b1v1.c.1.2	cDNA	1778	0	356	1	27735	1447	2	0	24756	61	1111	25930	859	1077	1108	42	1172	0	0.00246405	0.044878	0.00235249	0.0428461	0.0451986	0.954724
ABCA7_rs4147914		b1v1.c.2.2	cDNA	2572	0	161	788	19159	2499	8	1	15906	42	541	16490	387	539	539	29	583	0	0.00264051	0.0340123	0.002547	0.0328078	0.0353548	0.964585
ABCA7_rs4147914		b1v1.c.3.2	cDNA	3944	0	187	46	20884	3641	13	1	16305	9	724	17042	506	706	723	19	733	0	0.000551978	0.0444036	0.000528107	0.0424833	0.0430114	0.956754
ABCA7_rs4147914		b1v1.g.1.2	gDNA	199	0	204	3	27933	113	0	2	26975	50	586	27614	375	569	583	96	636	0	0.00185357	0.0217238	0.00181068	0.0212211	0.0230318	0.97686
ABCA7_rs4147914		b1v1.g.2.2	gDNA	137	0	122	23	23357	44	0	2	22673	33	480	23189	310	455	477	130	513	0	0.00145548	0.0211706	0.00142309	0.0206995	0.0221226	0.977748
ABCA7_rs4147914		b1v1.g.3.2	gDNA	177	0	171	32	27142	88	0	1	26152	44	682	26882	434	663	680	137	726	0	0.00168247	0.0260783	0.00163678	0.0253701	0.0270069	0.972844
ABCA7_rs4147914		b1v1.c.1.3	cDNA	1972	0	218	3	22420	1671	4	0	19550	22	952	20527	725	945	950	48	974	0	0.00112532	0.0486957	0.00107176	0.0463779	0.0474497	0.952404
ABCA7_rs4147914		b1v1.c.2.3	cDNA	1262	0	283	275	25246	825	8	2	22935	95	1093	24128	837	1056	1091	25	1188	0	0.00414214	0.0476564	0.00393733	0.0453001	0.0492374	0.950555
ABCA7_rs4147914		b1v1.c.3.3	cDNA	2792	0	152	3	24440	2540	5	2	20956	11	772	21741	503	731	771	27	783	0	0.000524909	0.0368391	0.000505956	0.0355089	0.0360149	0.963893
ABCA7_rs4147914		b1v1.g.1.3	gDNA	121	0	169	5	28641	20	0	2	27854	44	550	28450	361	520	545	108	594	0	0.00157967	0.0197458	0.00154657	0.0193322	0.0208787	0.979051
ABCA7_rs4147914		b1v1.g.2.3	gDNA	151	0	141	40	26634	63	0	2	25816	43	564	26428	347	530	559	135	607	0	0.00166563	0.0218469	0.00162706	0.021341	0.0229681	0.976843
ABCA7_rs4147914		b1v1.g.3.3	gDNA	210	0	208	52	34550	91	0	0	33517	62	670	34251	434	636	668	129	732	0	0.00184981	0.0199899	0.00181017	0.0195615	0.0213716	0.97857
ABCA7_rs4147914		b1v2.c.1.1	cDNA	884	0	218	3	18638	506	2	1	17075	32	803	17911	601	767	787	40	835	0	0.00187408	0.0470278	0.00178661	0.0448328	0.0466194	0.953325
ABCA7_rs4147914		b1v2.c.2.1	cDNA	575	0	152	0	19809	412	0	0	18524	4	714	19245	617	679	679	20	718	0	0.000215936	0.0385446	0.000207846	0.0371005	0.0373084	0.962536
ABCA7_rs4147914		b1v2.c.3.1	cDNA	1305	0	211	1	18380	1106	3	7	16512	19	521	17053	294	465	499	24	540	0	0.00115068	0.0315528	0.00111417	0.0305518	0.031666	0.968275
ABCA7_rs4147914		b1v2.g.1.1	gDNA	76	0	132	13	23661	20	0	2	22973	45	484	23507	340	480	482	87	529	0	0.00195882	0.0210682	0.00191432	0.0205896	0.0225039	0.977283
ABCA7_rs4147914		b1v2.g.2.1	gDNA	141	0	100	41	24055	51	0	2	23359	47	493	23902	322	477	492	126	540	0	0.00201207	0.0211054	0.00196636	0.0206259	0.0225923	0.977282
ABCA7_rs4147914		b1v2.g.3.1	gDNA	147	0	143	38	24806	54	0	2	24104	43	453	24607	284	432	450	116	496	0	0.00178394	0.0187936	0.00174747	0.0184094	0.0201569	0.979559
ABCA7_rs4147914		b1v2.c.1.2	cDNA	796	0	251	0	20850	554	1	2	19238	45	756	20042	586	730	754	40	801	0	0.00233912	0.0392972	0.00224528	0.0377208	0.0399661	0.959884
ABCA7_rs4147914		b1v2.c.2.2	cDNA	1463	0	179	480	19647	1397	6	3	17480	38	541	18062	361	536	537	30	579	0	0.00217391	0.0309497	0.00210386	0.0299524	0.0320563	0.967778
ABCA7_rs4147914		b1v2.c.3.2	cDNA	2201	0	174	31	17412	1946	3	6	14683	7	588	15283	383	566	585	23	595	0	0.000476742	0.0400463	0.000458025	0.0384741	0.0389321	0.960741
ABCA7_rs4147914		b1v2.g.1.2	gDNA	150	0	177	3	27806	73	0	3	26935	37	576	27553	362	558	574	96	613	0	0.00137368	0.0213848	0.00134287	0.0209052	0.022248	0.977571
ABCA7_rs4147914		b1v2.g.2.2	gDNA	134	0	142	14	23775	29	0	6	23070	33	494	23598	321	463	493	131	527	0	0.00143043	0.0214131	0.00139842	0.020934	0.0223324	0.977625
ABCA7_rs4147914		b1v2.g.3.2	gDNA	133	0	141	22	25109	54	0	0	24332	54	526	24914	344	502	522	130	580	0	0.0022193	0.0216176	0.00216746	0.0211126	0.0232801	0.97664
ABCA7_rs4147914		b1v2.c.1.3	cDNA	915	0	209	1	19169	682	3	4	17551	18	698	18271	515	693	698	40	716	0	0.00102558	0.0397698	0.000985168	0.0382026	0.0391878	0.960593
ABCA7_rs4147914		b1v2.c.2.3	cDNA	563	0	206	104	19241	284	1	5	17926	55	763	18745	556	719	761	22	818	0	0.00306817	0.0425639	0.00293412	0.0407042	0.0436383	0.956308
ABCA7_rs4147914		b1v2.c.3.3	cDNA	1515	0	178	4	19325	1336	0	6	17181	11	609	17805	405	580	609	27	620	0	0.000640242	0.0354461	0.000617804	0.0342039	0.0348217	0.964954
ABCA7_rs4147914		b1v2.g.1.3	gDNA	92	0	136	4	24735	10	0	2	24087	39	455	24587	328	429	451	102	494	0	0.00161913	0.0188899	0.0015862	0.0185057	0.0200919	0.979664
ABCA7_rs4147914		b1v2.g.2.3	gDNA	138	0	142	35	26006	45	0	2	25222	44	544	25817	341	511	542	132	588	0	0.00174451	0.0215685	0.0017043	0.0210714	0.0227757	0.976953
ABCA7_rs4147914		b1v2.g.3.3	gDNA	158	0	156	25	29806	58	0	3	28948	50	588	29589	386	556	583	139	638	0	0.00172724	0.0203123	0.00168982	0.0198722	0.0215621	0.978337
ABCA7_rs4147914		b1v1s2.c.1.1	cDNA	1704	0	341	5	29437	1090	3	1	26583	51	1361	28002	1038	1298	1338	48	1412	0	0.00191852	0.0511981	0.0018213	0.0486037	0.050425	0.949325
ABCA7_rs4147914		b1v1s2.c.2.1	cDNA	1701	0	242	0	30401	1364	5	3	27546	3	1236	28787	1104	1191	1192	27	1239	0	0.000108909	0.0448704	0.000104214	0.042936	0.0430403	0.95689
ABCA7_rs4147914		b1v1s2.c.3.1	cDNA	2619	0	300	1	22127	2371	5	1	18798	28	620	19450	371	569	597	25	648	0	0.00148952	0.0329822	0.00143959	0.0318766	0.0333162	0.966478
ABCA7_rs4147914		b1v1s2.g.1.1	gDNA	94	0	162	12	27855	20	0	0	26945	57	664	27673	456	647	656	103	721	0	0.00211542	0.0246428	0.00205977	0.0239945	0.0260543	0.973693
ABCA7_rs4147914		b1v1s2.g.2.1	gDNA	156	0	157	46	31100	53	0	0	30118	52	715	30890	457	692	713	141	767	0	0.00172654	0.02374	0.00168339	0.0231466	0.02483	0.975008
ABCA7_rs4147914		b1v1s2.g.3.1	gDNA	168	0	172	62	31778	85	0	0	30818	43	651	31521	409	617	649	135	694	0	0.00139529	0.021124	0.00136417	0.0206529	0.0220171	0.977697
ABCA7_rs4147914		b1v1s2.c.1.2	cDNA	1856	0	403	2	31829	1513	1	2	28591	69	1248	29910	981	1202	1247	41	1317	0	0.00241335	0.0436501	0.00230692	0.0417252	0.0440321	0.955901
ABCA7_rs4147914		b1v1s2.c.2.2	cDNA	2640	0	185	779	21336	2577	4	0	17902	37	627	18570	419	627	627	29	664	0	0.00206681	0.035024	0.00199246	0.0337641	0.0357566	0.964028
ABCA7_rs4147914		b1v1s2.c.3.2	cDNA	4180	0	207	43	23474	3789	10	3	18591	8	863	19465	628	820	858	25	871	0	0.000430316	0.0464203	0.000410994	0.044336	0.044747	0.955099
ABCA7_rs4147914		b1v1s2.g.1.2	gDNA	191	0	197	3	31601	105	0	2	30567	47	674	31297	447	654	667	103	721	0	0.00153761	0.0220499	0.00150174	0.0215356	0.0230374	0.976675
ABCA7_rs4147914		b1v1s2.g.2.2	gDNA	125	0	156	25	25895	39	1	0	25116	54	523	25699	316	489	519	131	577	0	0.00215002	0.0208234	0.00210125	0.020351	0.0224522	0.977314
ABCA7_rs4147914		b1v1s2.g.3.2	gDNA	168	0	190	27	30405	90	0	1	29368	63	679	30124	435	657	675	144	742	0	0.00214519	0.0231204	0.00209136	0.0225402	0.0246315	0.974904
ABCA7_rs4147914		b1v1s2.c.1.3	cDNA	2097	0	311	1	25505	1746	2	1	22308	27	1107	23445	855	1101	1106	44	1134	0	0.00121033	0.0496235	0.00115163	0.0472169	0.0483685	0.951504
ABCA7_rs4147914		b1v1s2.c.2.3	cDNA	1257	0	344	301	28655	832	6	1	26144	84	1240	27472	931	1193	1235	29	1324	0	0.00321297	0.0474296	0.00305766	0.0451369	0.0481945	0.95166
ABCA7_rs4147914		b1v1s2.c.3.3	cDNA	2918	0	193	3	27682	2644	1	1	23924	15	899	24843	617	856	897	30	914	0	0.000626985	0.0375773	0.000603792	0.0361873	0.036791	0.963008
ABCA7_rs4147914		b1v1s2.g.1.3	gDNA	111	0	173	5	32078	20	0	1	31184	44	652	31884	426	600	648	109	696	0	0.00141098	0.0209082	0.00138	0.0204491	0.0218291	0.978045
ABCA7_rs4147914		b1v1s2.g.2.3	gDNA	182	0	164	48	30102	76	0	1	29202	54	600	29861	370	560	590	148	654	0	0.00184919	0.0205465	0.00180838	0.0200931	0.0219015	0.977931
ABCA7_rs4147914		b1v1s2.g.3.3	gDNA	203	0	219	56	38866	108	0	0	37642	76	817	38539	520	787	814	142	893	0	0.00201902	0.0217045	0.00197203	0.0211993	0.0231713	0.976725
ABCA7_rs4147914		b1v2s2.c.1.1	cDNA	941	0	270	0	21477	529	0	0	19645	30	1001	20678	738	942	987	45	1031	0	0.00152711	0.0509544	0.00145082	0.0484089	0.0498598	0.950044
ABCA7_rs4147914		b1v2s2.c.2.1	cDNA	617	0	175	1	22373	456	2	2	20963	7	765	21738	670	739	740	29	772	0	0.000333922	0.0364929	0.000322017	0.0351918	0.0355138	0.964348
ABCA7_rs4147914		b1v2s2.c.3.1	cDNA	1359	0	268	1	21032	1136	1	4	18981	38	603	19623	329	537	571	26	641	0	0.002002	0.0317686	0.0019365	0.0307292	0.0326657	0.967283
ABCA7_rs4147914		b1v2s2.g.1.1	gDNA	108	0	143	18	26923	24	0	0	26105	45	602	26756	397	588	596	94	647	0	0.00172381	0.0230607	0.00168187	0.0224996	0.0241815	0.975669
ABCA7_rs4147914		b1v2s2.g.2.1	gDNA	145	0	176	34	27531	46	0	0	26582	61	661	27309	411	635	660	139	722	0	0.00229479	0.0248665	0.0022337	0.0242045	0.0264382	0.973379
ABCA7_rs4147914		b1v2s2.g.3.1	gDNA	159	0	174	59	28003	80	0	0	27119	49	574	27749	375	540	569	125	623	0	0.00180685	0.021166	0.00176583	0.0206854	0.0224513	0.977296
ABCA7_rs4147914		b1v2s2.c.1.2	cDNA	783	0	278	1	23654	549	0	2	21942	60	817	22825	634	783	813	47	877	0	0.00273448	0.0372345	0.0026287	0.0357941	0.0384228	0.961314
ABCA7_rs4147914		b1v2s2.c.2.2	cDNA	1480	0	227	500	22006	1403	3	4	19706	57	603	20369	406	602	602	24	660	0	0.00289252	0.0305998	0.00279837	0.0296038	0.0324022	0.967451
ABCA7_rs4147914		b1v2s2.c.3.2	cDNA	2410	0	218	44	19759	2126	1	12	16701	7	688	17402	450	664	686	24	695	0	0.000419137	0.0411951	0.000402253	0.0395357	0.0399379	0.959717
ABCA7_rs4147914		b1v2s2.g.1.2	gDNA	174	0	211	0	31934	88	0	1	30921	56	650	31634	407	628	648	102	706	0	0.00181107	0.0210213	0.00177025	0.0205475	0.0223178	0.977461
ABCA7_rs4147914		b1v2s2.g.2.2	gDNA	135	0	164	20	27050	40	0	0	26222	49	574	26846	384	544	567	141	623	0	0.00186866	0.02189	0.00182523	0.0213812	0.0232064	0.976756
ABCA7_rs4147914		b1v2s2.g.3.2	gDNA	149	0	171	33	28706	72	0	1	27781	44	633	28462	409	619	633	137	677	0	0.00158382	0.0227854	0.00154592	0.0222402	0.0237861	0.976073
ABCA7_rs4147914		b1v2s2.c.1.3	cDNA	924	0	225	0	21286	677	3	5	19483	22	864	20376	627	854	862	43	886	0	0.00112919	0.0443464	0.0010797	0.0424028	0.0434825	0.956174
ABCA7_rs4147914		b1v2s2.c.2.3	cDNA	561	0	253	120	21805	294	0	3	20281	87	886	21255	674	860	883	27	973	0	0.00428973	0.0436862	0.00409315	0.0416843	0.0457775	0.954175
ABCA7_rs4147914		b1v2s2.c.3.3	cDNA	1553	0	175	3	21930	1359	0	6	19722	10	655	20390	440	629	655	25	665	0	0.000507048	0.0332116	0.000490436	0.0321236	0.032614	0.967239
ABCA7_rs4147914		b1v2s2.g.1.3	gDNA	88	0	162	5	27780	21	0	1	27051	35	503	27596	330	465	500	105	538	0	0.00129385	0.0185945	0.0012683	0.0182273	0.0194956	0.980251
ABCA7_rs4147914		b1v2s2.g.2.3	gDNA	151	0	192	41	30010	60	0	1	29113	37	599	29757	355	571	593	134	636	0	0.00127091	0.020575	0.0012434	0.0201297	0.0213731	0.978358
ABCA7_rs4147914		b1v2s2.g.3.3	gDNA	195	0	200	43	33862	73	0	0	32875	63	649	33589	441	617	648	133	712	0	0.00191635	0.0197414	0.00187561	0.0193218	0.0211974	0.978743
CCDC6_rs1171830_A_C		b1v1.c.1.1	cDNA	4415	0	1718	1289	19518	3101	0	0	2204	1987	10493	14699	7913	9970	10368	276	12480	0	0.901543	4.76089	0.135179	0.713858	0.849037	0.149942
CCDC6_rs1171830_A_C		b1v1.c.2.1	cDNA	4606	0	1286	1086	16770	3510	0	1	1633	1363	8967	11973	6795	8540	8850	242	10330	0	0.83466	5.49112	0.113839	0.748935	0.862775	0.13639
CCDC6_rs1171830_A_C		b1v1.c.3.1	cDNA	4669	0	1508	1061	17652	3590	0	0	2076	1640	8827	12554	6865	8424	8653	245	10467	0	0.789981	4.25193	0.130636	0.703123	0.833758	0.165366
CCDC6_rs1171830_A_C		b1v1.g.1.1	gDNA	490	0	3031	68	19617	185	0	4	4883	3970	7503	16397	4452	7385	7421	279	11473	0	0.813025	1.53656	0.242117	0.457584	0.699701	0.297798
CCDC6_rs1171830_A_C		b1v1.g.2.1	gDNA	497	0	2922	9	18677	280	0	0	4575	3701	7166	15475	4180	7053	7094	279	10867	0	0.808962	1.56634	0.23916	0.463069	0.702229	0.295638
CCDC6_rs1171830_A_C		b1v1.g.3.1	gDNA	441	0	3696	9	22235	239	0	4	5680	4666	7915	18296	4494	7766	7844	282	12581	0	0.821479	1.39349	0.255028	0.432608	0.687637	0.31045
CCDC6_rs1171830_A_C		b1v1.c.1.2	cDNA	4645	0	884	2440	12100	3892	0	1	1083	906	5326	7323	4060	5079	5251	223	6232	0	0.836565	4.91782	0.12372	0.727298	0.851017	0.14789
CCDC6_rs1171830_A_C		b1v1.c.2.2	cDNA	4869	0	1361	1650	16072	4178	0	2	1972	1561	6982	10531	5167	6671	6848	227	8543	0	0.791582	3.54057	0.148229	0.662995	0.811224	0.187257
CCDC6_rs1171830_A_C		b1v1.c.3.2	cDNA	4779	0	1053	2943	13986	4385	0	0	1211	1079	6250	8548	4754	5956	6150	225	7329	0	0.890999	5.16102	0.126228	0.731165	0.857394	0.141671
CCDC6_rs1171830_A_C		b1v1.g.1.2	gDNA	500	0	2339	7	14924	209	0	2	3664	2858	5832	12374	3377	5747	5793	281	8690	0	0.780022	1.5917	0.230968	0.471311	0.702279	0.296105
CCDC6_rs1171830_A_C		b1v1.g.2.2	gDNA	536	0	3222	100	20379	377	0	9	5005	4215	7518	16771	4324	7404	7452	267	11733	0	0.842158	1.5021	0.251327	0.448274	0.699601	0.298432
CCDC6_rs1171830_A_C		b1v1.g.3.2	gDNA	340	0	2915	6	17649	193	0	3	4392	3583	6528	14538	3751	6450	6485	274	10111	0	0.815801	1.48634	0.246458	0.44903	0.695488	0.302105
CCDC6_rs1171830_A_C		b1v1.c.1.3	cDNA	5343	0	1274	2520	16407	4116	0	2	1667	1249	8086	11015	6180	7754	7979	235	9335	0	0.74925	4.85063	0.113391	0.73409	0.847481	0.151339
CCDC6_rs1171830_A_C		b1v1.c.2.3	cDNA	5785	0	1776	2159	21309	4812	0	4	2158	1772	10768	14717	8009	10226	10629	250	12540	0	0.821131	4.98981	0.120405	0.731671	0.852076	0.146633
CCDC6_rs1171830_A_C		b1v1.c.3.3	cDNA	3129	0	1207	1305	14315	2622	0	2	1593	1323	7553	10484	5717	7230	7438	235	8876	0	0.830508	4.74137	0.126192	0.720431	0.846623	0.151946
CCDC6_rs1171830_A_C		b1v1.g.1.3	gDNA	630	0	2795	31	18282	352	0	3	4428	3754	6929	15132	4059	6830	6863	269	10683	0	0.847787	1.56481	0.248084	0.457904	0.705987	0.292625
CCDC6_rs1171830_A_C		b1v1.g.2.3	gDNA	519	0	3247	14	20508	326	0	9	5044	4160	7678	16926	4427	7547	7596	296	11838	0	0.824742	1.5222	0.245776	0.453622	0.699397	0.298003
CCDC6_rs1171830_A_C		b1v1.g.3.3	gDNA	311	0	2786	2	16193	174	0	2	4101	3298	5797	13231	3287	5724	5754	264	9095	0	0.804194	1.41356	0.249263	0.438138	0.687401	0.309954
CCDC6_rs1171830_A_C		b1v2.c.1.1	cDNA	2915	0	1191	622	13255	1991	0	0	1516	1284	7256	10073	5503	6957	7190	237	8540	0	0.846966	4.78628	0.127469	0.720342	0.847811	0.150501
CCDC6_rs1171830_A_C		b1v2.c.2.1	cDNA	2576	0	1417	580	14863	1929	0	1	1908	1411	8182	11516	6078	7757	8039	249	9593	0	0.739518	4.28826	0.122525	0.71049	0.833015	0.165683
CCDC6_rs1171830_A_C		b1v2.c.3.1	cDNA	2369	0	1322	395	12487	1721	0	2	1747	1370	6313	9442	4800	5998	6170	232	7683	0	0.784201	3.61362	0.145096	0.668608	0.813705	0.185024
CCDC6_rs1171830_A_C		b1v2.g.1.1	gDNA	366	0	2958	43	17766	145	0	6	4462	3529	6643	14657	3871	6561	6593	258	10172	0	0.790901	1.48879	0.240772	0.453231	0.694003	0.304428
CCDC6_rs1171830_A_C		b1v2.g.2.1	gDNA	409	0	2782	9	17619	215	0	3	4406	3592	6591	14619	3703	6490	6535	259	10183	0	0.815252	1.49591	0.245708	0.450852	0.696559	0.301389
CCDC6_rs1171830_A_C		b1v2.g.3.1	gDNA	332	0	2925	7	16975	177	0	2	4395	3335	6108	13871	3430	6013	6060	255	9443	0	0.758817	1.38976	0.24043	0.440343	0.680773	0.316848
CCDC6_rs1171830_A_C		b1v2.c.1.2	cDNA	2648	0	1032	1275	10480	2133	0	2	1256	913	5137	7313	3852	4900	5072	227	6050	0	0.726911	4.08997	0.124846	0.702448	0.827294	0.171749
CCDC6_rs1171830_A_C		b1v2.c.2.2	cDNA	2581	0	1244	791	12152	2147	0	2	1675	1273	5790	8759	4228	5550	5700	228	7063	0	0.76	3.45672	0.145336	0.661034	0.806371	0.191232
CCDC6_rs1171830_A_C		b1v2.c.3.2	cDNA	3046	0	920	1829	11033	2792	0	3	1107	990	5204	7318	3954	4953	5125	228	6194	0	0.894309	4.70099	0.135283	0.711123	0.846406	0.151271
CCDC6_rs1171830_A_C		b1v2.g.1.2	gDNA	425	0	2275	14	14127	181	0	2	3549	2786	5313	11669	3151	5228	5264	254	8099	0	0.78501	1.49704	0.238752	0.455309	0.694061	0.304139
CCDC6_rs1171830_A_C		b1v2.g.2.2	gDNA	462	0	2948	80	17520	331	0	2	4393	3467	6341	14239	3666	6228	6272	258	9808	0	0.78921	1.44343	0.243486	0.445326	0.688812	0.308519
CCDC6_rs1171830_A_C		b1v2.g.3.2	gDNA	180	0	2141	1	13281	101	0	2	3393	2720	4907	11037	2782	4840	4862	237	7627	0	0.80165	1.44621	0.246444	0.444595	0.691039	0.30742
CCDC6_rs1171830_A_C		b1v2.c.1.3	cDNA	2999	0	1271	1337	13065	2199	0	5	1494	1147	6934	9590	5131	6649	6858	223	8081	0	0.767738	4.64123	0.119604	0.723045	0.842649	0.155787
CCDC6_rs1171830_A_C		b1v2.c.2.3	cDNA	2773	0	1231	971	12813	2263	0	2	1413	1188	6710	9317	4969	6353	6606	233	7898	0	0.840764	4.74876	0.127509	0.720189	0.847698	0.151658
CCDC6_rs1171830_A_C		b1v2.c.3.3	cDNA	1738	0	1068	630	10830	1403	0	2	1438	1143	5765	8357	4282	5485	5648	222	6908	0	0.794854	4.00904	0.136772	0.689841	0.826612	0.172071
CCDC6_rs1171830_A_C		b1v2.g.1.3	gDNA	511	0	2661	17	16687	251	0	2	4073	3412	6260	13773	3730	6161	6202	255	9672	0	0.837712	1.53695	0.247731	0.454512	0.702244	0.295724
CCDC6_rs1171830_A_C		b1v2.g.2.3	gDNA	368	0	2165	5	13219	215	0	2	3112	2614	5088	10837	2997	4997	5036	262	7702	0	0.839974	1.63496	0.241211	0.469503	0.710713	0.287164
CCDC6_rs1171830_A_C		b1v2.g.3.3	gDNA	241	0	2178	5	13051	131	0	6	3370	2542	4796	10736	2736	4724	4754	258	7338	0	0.754303	1.42315	0.236773	0.446721	0.683495	0.313897
CCDC6_rs1171830_A_C		b1v1s2.c.1.1	cDNA	4650	0	1923	1301	21186	3166	0	4	2359	2236	11486	16093	8738	10940	11362	252	13722	0	0.947859	4.86901	0.138942	0.713726	0.852669	0.146585
CCDC6_rs1171830_A_C		b1v1s2.c.2.1	cDNA	4961	0	1398	1195	18399	3732	0	0	1885	1503	9868	13269	7541	9398	9751	253	11371	0	0.797347	5.23501	0.113272	0.743688	0.85696	0.14206
CCDC6_rs1171830_A_C		b1v1s2.c.3.1	cDNA	5235	0	1779	1061	20349	3806	0	0	2387	1950	10419	14764	8108	9893	10205	247	12369	0	0.816925	4.36489	0.132078	0.705703	0.837781	0.161677
CCDC6_rs1171830_A_C		b1v1s2.g.1.1	gDNA	507	0	3555	69	22636	199	0	1	5626	4497	8733	18881	5165	8598	8655	276	13230	0	0.799325	1.55226	0.238176	0.462528	0.700704	0.297972
CCDC6_rs1171830_A_C		b1v1s2.g.2.1	gDNA	507	0	3237	8	20719	279	0	3	5056	4176	7948	17200	4581	7842	7887	288	12124	0	0.825949	1.57199	0.242791	0.462093	0.704884	0.293953
CCDC6_rs1171830_A_C		b1v1s2.g.3.1	gDNA	543	0	4278	9	26036	241	0	6	6503	5324	9662	21511	5530	9512	9570	284	14986	0	0.818699	1.48578	0.247501	0.449166	0.696667	0.30231
CCDC6_rs1171830_A_C		b1v1s2.c.1.2	cDNA	4858	0	1045	2425	13589	3869	0	3	1356	949	6361	8672	4869	6046	6272	221	7310	0	0.699853	4.691	0.109433	0.73351	0.842943	0.156365
CCDC6_rs1171830_A_C		b1v1s2.c.2.2	cDNA	4994	0	1453	1644	17583	4257	0	0	2125	1619	8116	11873	5991	7790	7987	230	9735	0	0.761882	3.81929	0.13636	0.683568	0.819928	0.178978
CCDC6_rs1171830_A_C		b1v1s2.c.3.2	cDNA	4906	0	1196	3029	15463	4490	0	0	1486	1306	6979	9777	5233	6630	6861	228	8285	0	0.878869	4.6965	0.133579	0.713818	0.847397	0.151989
CCDC6_rs1171830_A_C		b1v1s2.g.1.2	gDNA	673	0	2791	11	17246	262	0	2	4174	3373	6632	14191	3847	6529	6565	268	10005	0	0.808098	1.58888	0.237686	0.467338	0.705024	0.29413
CCDC6_rs1171830_A_C		b1v1s2.g.2.2	gDNA	632	0	3785	113	23107	457	0	3	5670	4779	8377	18862	4883	8250	8303	272	13156	0	0.842857	1.47743	0.253367	0.44412	0.697487	0.300604
CCDC6_rs1171830_A_C		b1v1s2.g.3.2	gDNA	378	0	3078	11	19210	208	0	4	4717	3856	7332	15920	4285	7238	7275	259	11188	0	0.817469	1.55438	0.242211	0.460553	0.702764	0.296294
CCDC6_rs1171830_A_C		b1v1s2.c.1.3	cDNA	5540	0	1366	2718	18047	4250	0	2	1780	1515	9125	12429	6998	8763	9027	222	10640	0	0.851124	5.1264	0.121892	0.73417	0.856062	0.143213
CCDC6_rs1171830_A_C		b1v1s2.c.2.3	cDNA	6105	0	1962	2297	23653	5024	1	2	2521	2034	12102	16664	8994	11457	11927	263	14136	0	0.806823	4.80048	0.12206	0.726236	0.848296	0.151284
CCDC6_rs1171830_A_C		b1v1s2.c.3.3	cDNA	3614	0	1404	1397	16756	2925	0	4	1963	1489	8967	12423	6829	8567	8838	234	10456	0	0.758533	4.56801	0.119858	0.721806	0.841665	0.158013
CCDC6_rs1171830_A_C		b1v1s2.g.1.3	gDNA	717	0	3203	22	20480	358	0	2	4934	4077	7891	16917	4635	7769	7810	280	11968	0	0.826307	1.59931	0.241	0.466454	0.707454	0.291659
CCDC6_rs1171830_A_C		b1v1s2.g.2.3	gDNA	554	0	3643	27	22905	383	0	4	5656	4473	8720	18875	5021	8563	8634	280	13193	0	0.790842	1.54173	0.23698	0.461987	0.698967	0.299656
CCDC6_rs1171830_A_C		b1v1s2.g.3.3	gDNA	362	0	2939	1	18199	161	0	5	4692	3627	6753	15094	3807	6659	6703	269	10380	0	0.773018	1.43926	0.240294	0.447396	0.68769	0.310852
CCDC6_rs1171830_A_C		b1v2s2.c.1.1	cDNA	3012	0	1319	570	14434	1971	0	2	1640	1445	8044	11142	6112	7692	7954	240	9489	0	0.881098	4.90488	0.129689	0.721953	0.851642	0.147191
CCDC6_rs1171830_A_C		b1v2s2.c.2.1	cDNA	2820	0	1547	589	16590	2074	0	2	2133	1541	9282	12967	6876	8819	9126	255	10823	0	0.722457	4.35162	0.11884	0.715817	0.834657	0.164494
CCDC6_rs1171830_A_C		b1v2s2.c.3.1	cDNA	2389	0	1347	379	13059	1687	0	0	1718	1442	6863	10025	5175	6506	6696	231	8305	0	0.839348	3.99476	0.14384	0.684589	0.828429	0.171372
CCDC6_rs1171830_A_C		b1v2s2.g.1.1	gDNA	437	0	3340	58	20314	172	0	2	4998	4079	7698	16800	4486	7589	7623	263	11777	0	0.816126	1.54022	0.242798	0.458214	0.701012	0.2975
CCDC6_rs1171830_A_C		b1v2s2.g.2.1	gDNA	460	0	3064	6	19353	246	0	2	4734	3995	7295	16041	4116	7193	7231	283	11290	0	0.843895	1.54098	0.249049	0.454772	0.703821	0.295119
CCDC6_rs1171830_A_C		b1v2s2.g.3.1	gDNA	428	0	3489	4	20594	208	0	3	5404	4085	7386	16894	4190	7279	7326	267	11471	0	0.755922	1.36677	0.241802	0.437197	0.678998	0.319877
CCDC6_rs1171830_A_C		b1v2s2.c.1.2	cDNA	2995	0	1174	1404	12118	2286	0	0	1461	1046	6144	8658	4583	5855	6071	214	7190	0	0.715948	4.20534	0.120813	0.709633	0.830446	0.168746
CCDC6_rs1171830_A_C		b1v2s2.c.2.2	cDNA	2798	0	1403	868	13658	2324	0	2	1959	1447	6514	9929	4732	6211	6384	229	7961	0	0.738642	3.32517	0.145735	0.656058	0.801793	0.197301
CCDC6_rs1171830_A_C		b1v2s2.c.3.2	cDNA	3122	0	1087	1855	12193	2839	0	2	1296	1136	5826	8265	4399	5591	5736	224	6962	0	0.876543	4.49537	0.137447	0.7049	0.842347	0.156806
CCDC6_rs1171830_A_C		b1v2s2.g.1.2	gDNA	505	0	2616	6	16077	175	0	3	3924	3182	6161	13283	3619	6062	6106	265	9343	0	0.810907	1.57008	0.239554	0.463826	0.70338	0.295415
CCDC6_rs1171830_A_C		b1v2s2.g.2.2	gDNA	482	0	3117	83	19725	338	0	0	4975	4041	7229	16270	4151	7128	7173	277	11270	0	0.812261	1.45307	0.248371	0.444315	0.692686	0.305778
CCDC6_rs1171830_A_C		b1v2s2.g.3.2	gDNA	250	0	2416	2	14766	134	0	4	3693	3015	5495	12212	3144	5424	5460	250	8510	0	0.816409	1.48795	0.246888	0.449967	0.696856	0.302407
CCDC6_rs1171830_A_C		b1v2s2.c.1.3	cDNA	3152	0	1366	1416	14594	2359	0	6	1698	1409	7748	10863	5732	7400	7645	224	9157	0	0.8298	4.56302	0.129706	0.713247	0.842953	0.15631
CCDC6_rs1171830_A_C		b1v2s2.c.2.3	cDNA	2875	0	1368	939	14167	2307	0	4	1638	1291	7551	10488	5592	7165	7452	225	8842	0	0.788156	4.60989	0.123093	0.719966	0.843059	0.156178
CCDC6_rs1171830_A_C		b1v2s2.c.3.3	cDNA	1984	0	1175	712	12497	1598	0	7	1584	1331	6796	9717	5018	6433	6644	222	8127	0	0.840278	4.2904	0.136976	0.699393	0.836369	0.163013
CCDC6_rs1171830_A_C		b1v2s2.g.1.3	gDNA	574	0	3065	25	18570	294	0	3	4512	3742	6941	15208	4164	6840	6878	278	10683	0	0.829344	1.53834	0.246055	0.456405	0.702459	0.296686
CCDC6_rs1171830_A_C		b1v2s2.g.2.3	gDNA	347	0	2319	2	14695	217	0	0	3595	2916	5628	12159	3274	5519	5568	272	8544	0	0.811127	1.56551	0.239822	0.462867	0.702689	0.295666
CCDC6_rs1171830_A_C		b1v2s2.g.3.3	gDNA	303	0	2535	5	15227	155	0	3	3908	3034	5576	12534	3150	5499	5531	261	8610	0	0.776356	1.42682	0.242062	0.44487	0.686932	0.311792

## Sheet: S8-Power estimates
Supplementary Table 8 - Power estimates					Power at given UDP fraction
name	effect size	num cDNA replicates	num gDNA replicates	0.01	0.02	0.05	0.1	0.25
MUL1_rs6700034	1.05	8	4	0.276691	0.333077	0.392957	0.420228	0.442311
ABHD4_rs8011143	1.05	8	4	0.404452	0.509694	0.62929	0.698935	0.745505
TAF1C_rs4150126	1.05	8	4	0.670554	0.814701	0.93166	0.972987	0.995137
CLU_1	1.05	8	4	0.329354	0.478694	0.751397	0.939321	0.998267
CLU_2	1.05	8	4	0.2191	0.31321	0.496096	0.681807	0.913615
CLU_3	1.05	8	4	0.469668	0.633856	0.856102	0.964577	0.998709
CLU_5	1.05	8	4	0.240261	0.36315	0.628314	0.880827	0.997649
CLU_6_g1	1.05	8	4	0.449731	0.583402	0.75013	0.834377	0.894054
CLU_7	1.05	8	4	0.415348	0.574149	0.798156	0.912071	0.965837
CLU_8	1.05	8	4	0.328223	0.425313	0.560694	0.651996	0.741431
CLU_9_g1	1.05	8	4	0.328006	0.456043	0.666019	0.817989	0.940982
CLU_10	1.05	8	4	0.314256	0.403554	0.525668	0.6121	0.702307
CLU_11_g2	1.05	8	4	0.501382	0.655844	0.851379	0.947125	0.991699
MUL1_rs6700034	1.1	8	4	0.516418	0.602298	0.68436	0.716307	0.741934
ABHD4_rs8011143	1.1	8	4	0.700312	0.813781	0.898828	0.935702	0.950191
TAF1C_rs4150126	1.1	8	4	0.909274	0.972236	0.994333	0.998394	0.999871
CLU_1	1.1	8	4	0.598492	0.786723	0.965756	0.998248	0.999961
CLU_2	1.1	8	4	0.419465	0.57362	0.802739	0.938036	0.996533
CLU_3	1.1	8	4	0.775791	0.910577	0.989195	0.999339	0.999995
CLU_5	1.1	8	4	0.455991	0.646842	0.909072	0.993323	0.999985
CLU_6_g1	1.1	8	4	0.752384	0.874963	0.963844	0.985465	0.994766
CLU_7	1.1	8	4	0.712337	0.868116	0.974108	0.993439	0.997821
CLU_8	1.1	8	4	0.596818	0.72708	0.86171	0.922775	0.962418
CLU_9_g1	1.1	8	4	0.595777	0.761079	0.928432	0.98219	0.998337
CLU_10	1.1	8	4	0.574391	0.697786	0.825695	0.891835	0.940796
CLU_11_g2	1.1	8	4	0.809466	0.924867	0.989314	0.998645	0.999915
MUL1_rs6700034	1.2	8	4	0.822048	0.888229	0.935317	0.946765	0.956665
ABHD4_rs8011143	1.2	8	4	0.944745	0.979856	0.99173	0.996007	0.996377
TAF1C_rs4150126	1.2	8	4	0.988646	0.998337	0.999754	0.999939	0.999998
CLU_1	1.2	8	4	0.889728	0.976043	0.999377	0.999993	0.999999
CLU_2	1.2	8	4	0.71882	0.869947	0.978762	0.998178	0.999982
CLU_3	1.2	8	4	0.971747	0.995824	0.999875	0.999998	1
CLU_5	1.2	8	4	0.761023	0.919914	0.99616	0.999954	1
CLU_6_g1	1.2	8	4	0.962728	0.990996	0.999176	0.999806	0.999967
CLU_7	1.2	8	4	0.947764	0.990006	0.999212	0.999816	0.999915
CLU_8	1.2	8	4	0.888571	0.957255	0.990851	0.997219	0.999267
CLU_9_g1	1.2	8	4	0.886023	0.967368	0.997256	0.999736	0.999993
CLU_10	1.2	8	4	0.868298	0.941504	0.98072	0.992164	0.997201
CLU_11_g2	1.2	8	4	0.981477	0.997364	0.999906	0.999995	1
MUL1_rs6700034	1.5	8	4	0.994709	0.997909	0.999316	0.99934	0.999535
ABHD4_rs8011143	1.5	8	4	0.999621	0.99991	0.99993	0.999971	0.99995
TAF1C_rs4150126	1.5	8	4	0.999625	0.999979	0.999997	0.999999	1
CLU_1	1.5	8	4	0.998624	0.999943	1	1	1
CLU_2	1.5	8	4	0.981405	0.997571	0.999934	0.999999	1
CLU_3	1.5	8	4	0.999892	0.999995	1	1	1
CLU_5	1.5	8	4	0.988315	0.999347	0.999997	1	1
CLU_6_g1	1.5	8	4	0.99975	0.999973	0.999999	1	1
CLU_7	1.5	8	4	0.999543	0.999969	0.999998	0.999999	0.999999
CLU_8	1.5	8	4	0.998589	0.999827	0.999989	0.999998	1
CLU_9_g1	1.5	8	4	0.998218	0.99986	0.999997	1	1
CLU_10	1.5	8	4	0.996991	0.999435	0.999869	0.999963	0.99999
CLU_11_g2	1.5	8	4	0.999964	0.999998	1	1	1
MUL1_rs6700034	2	8	4	0.999955	0.99998	0.999995	0.999992	0.999995
ABHD4_rs8011143	2	8	4	0.999998	0.999999	0.999999	1	0.999998
TAF1C_rs4150126	2	8	4	0.999976	0.999999	1	1	1
CLU_1	2	8	4	0.999995	1	1	1	1
CLU_2	2	8	4	0.999717	0.999984	1	1	1
CLU_3	2	8	4	1	1	1	1	1
CLU_5	2	8	4	0.99986	0.999998	1	1	1
CLU_6_g1	2	8	4	0.999998	1	1	1	1
CLU_7	2	8	4	0.999997	1	1	1	1
CLU_8	2	8	4	0.999995	1	1	1	1
CLU_9_g1	2	8	4	0.999989	0.999999	1	1	1
CLU_10	2	8	4	0.999969	0.999996	0.999999	1	1
CLU_11_g2	2	8	4	1	1	1	1	1
